# Supplementary material for: Associations between phloem microbiota and metabolomes in three North American ash species (Fraxinus spp.) susceptible to emerald ash borer (Agrilus planipennis)
Source: Environ Microbiome. 2026 Apr 1;21:66. doi: 10.1186/s40793-026-00884-w (PMC13169598; doi:10.1186/s40793-026-00884-w)
Supplement: Supplementary file 1 — Supplementary Material 1. [file 40793_2026_884_MOESM1_ESM.xlsx]

## Sheet: Summary
Interactions between phloem microbiota and metabolomes in three North American ash species (Fraxinus spp.) susceptible to Emerald Ash Borer (Agrilus planipennis)
Judith Mogouong1, Claire Yager1,2, Kathryn Bushley1,2
1 College of Agricultural and Life Sciences, Cornell University, Ithaca, NY, U.S.A.
2 USDA ARSEF, Ithaca, NY, US
jtm297@cornell.edu
keb45@cornell.edu
			Additional Information - Supplemental Tables
			Table S1. Metadata of the sampled trees. The grey color indicates the samples used in the metabolomic analysis
			Table S2. Metadata of the Sampled larvae
			Table S3. List of the mock communities
			Table S4. List of the genera found in the control samples
			Table S5. Alpha-diversity indexes computed using the Hill’s numbers approach incorporated in the ‘iNext’ package
			Table S6. Relative abundance of ASVs at the genus level (ITS)
			Table S7. Relative abundance at the genus level (16S)
			Table S8. Tables showing the PERMANOVA analysis (left) testing the PCA model of microbial communities in different sample types across all three ash speces and the post-hoc analysis compairing groups
			Table S9. All compounds detected and their relative abundance in UPLC-MS/MS analysis across all 24 phloem samples (e.g. Phloem, PhloemA, and Gallery) from all three ash species.
			Table S10. PCA analysis performed with the metabolomic data of compounds detected in Gallery and PhloemA samples from three ash species.
			Table S11. The fifteen compounds contributing the most to the interspecies differences between the three ash species. These compounds were obtained from OPLS analysis using the relative contents of the PhloemA samples of the three ash species
			Table S12. Compounds found differentially regulated between the "Gallery" and the "PhloemA" sample types in OPLS analysis
			Table S13. Compounds detected in the RDA model to be associated with the fungal community (top) (adjusted R2 = 0.522) and the bacterial community (adjusted R2 = 0.403) (bottom) in phloem. Symbols * represent statistically significant differences (*** = P < 0.001, ** = P < 0.01., * = P < 0.05)
			Table S14. details related to the RDA coordinates

## Sheet: Table S1
	Table S1. Metadata of the sampled trees. The grey color indicates the samples used in the metabolomic analysis
	Tree_ID	Species	Site	Phloem	PhloemA	Gallery	Larva	Longitude	Latitude	DBH	Dieback	Signs EAB infestation
Class 1 Visible EAB infestation signs	TR040	Black	Treman	No	Yes	Yes	Yes	42.3991	-76.5913	7	95	Yes
	TR041	Black	Treman	No	Yes	Yes	Yes	42.3991	-76.5913	6	70	Yes
	TR044	Black	Treman	No	Yes	Yes	Yes	42.3989	-76.591	5	80	Yes
	TR053	Black	Treman	No	Yes	Yes	Yes	42.3991	-76.5909	8	50	Yes
Class 2 No visible EAB infestation signs	TR043	Black	Treman	Yes	No	No	No	42.399	-76.5911	7.4	30	No
	TR047	Black	Treman	Yes	No	No	No	42.399	-76.591	5.4	40	No
	TR049	Black	Treman	Yes	No	No	No	42.3989	-76.591	8.5	10	No
	TR050	Black	Treman	Yes	No	No	No	42.3988	-76.5911	5.75	15	No
	TR051	Black	Treman	Yes	No	No	No	42.3989	-76.591	10.5	15	No
Class 2 No visible EAB infestation signs	ST121	Green	Stewart	No	Yes	Yes	Yes	42.4603	-76.5022	4.2	70	Yes
	ST122	Green	Stewart	No	Yes	Yes	Yes	42.4604	-76.5023	5.2	70	Yes
	ST1U	Green	Stewart	No	Yes	Yes	Yes	42.4615	-76.504	11.2	60	Yes
	ST2U	Green	Stewart	No	Yes	Yes	Yes	42.46	-76.5062	12.4	70	Yes
	ST123	Green	Stewart	Yes	Yes	No	No	42.4604	-76.5023	11.85	50	Yes
Class 2 No visible EAB infestation signs	ST124	Green	Stewart	Yes	No	No	No	42.4604	-76.5025	6.6	10	No
	ST127	Green	Stewart	Yes	No	No	No	42.4585	-76.5047	16.8	20	No
	ST128	Green	Stewart	Yes	No	No	No	42.4583	-76.5045	13.2	15	No
	ST129	Green	Stewart	Yes	No	No	No	42.4596	-76.5038	9.8	10	No
Class 1 Visible EAB infestation signs	TR130	White	Treman	No	Yes	Yes	Yes	42.3991	-76.591	6.6	70	Yes
	TR178	White	Treman	No	Yes	Yes	Yes	42.4011	-76.5893	6.2	35	Yes
	TR180	White	Treman	No	Yes	Yes	Yes	42.4011	-76.5893	8.9	60	Yes
	TR181	White	Treman	No	Yes	Yes	Yes	42.239	-76.3564	13	65	Yes
	TR176	White	Treman	Yes	Yes	No	No	42.4009	-76.5889	6.3	60	Yes
Class 2 No visible EAB infestation signs	TR002	White	Treman	Yes	No	No	No	42.4005	-76.5889	9.2	20	No
	TR003	White	Treman	Yes	No	No	No	42.4	-76.5891	7.2	15	No
	TR005	White	Treman	Yes	No	No	No	42.4006	-76.589	8.8	15	No
	TR177	White	Treman	Yes	No	No	No	42.401	-76.5892	7	20	No
	TR179	White	Treman	Yes	No	No	No	42.4011	-76.5893	6.1	20	No
	* D-shaped exit holes, woodpecker damage, epicormic branching, galleries on the main trunk of the tree.
	Trees indicated in bold were chosen for metabolomics and RDA analysis.

## Sheet: Table S2
Table S2. Metadata of the Sampled larvae
	Green			Black			White
Larva (#)	Tree_ID	Urogomphi (mm)	Stage	Tree_ID	Urogomphi (mm)	Stage	Tree_ID	Urogomphi (mm)	Stage
La_1	ST2ULa	1.32	4	TR040	1	4	TR130	1.05	4
La_2		1.36	4		0.65	3		0.65	3
La_3		1.28	4		1.15	4		0.85	4
La_4		0.72	3		1.1	4		0.65	3
La_5		0.68	3		0.6	3		1.1	4
La_1	ST1ULa	0.92	4	TR041	0.7	3	TR178	0.75	3
La_2		1.2	4		0.8	4		0.6	3
La_3		0.96	4		0.7	3		0.9	4
La_4		0.92	3		0.75	3		0.95	4
La_5		1.4	4		1	4		0.85	4
La_1	ST121La	0.92	4	TR044	0.75	3	TR180	0.7	3
La_2		1	4		0.6	3		0.75	3
La_3		0.92	4		1	4		0.8	4
La_4		1.36	4		0.9	3		0.95	4
La_5		1.16	4		0.6	3		1.1	4
La_1	ST122La	0.64	3	TR053	0.7	3	TR181	1	4
La_2		1.2	4		0.75	3		0.92	4
La_3		0.8	4		1	4		0.96	4
La_4		0.6	3		0.9	4		0.84	4
La_5		0.88	4		1	4		0.76	3

## Sheet: Table S3
Table S3. List taxa included in the mock communities
FUNGAL MOCK COMMUNITY (STRAIN COLLECTION)					BACTERIAL MOCK COMMUNITY (STRAIN COLLECTION)				MOCK COMMUNITY (SEQUENCING FACILITY: ZymoBIOMICS microbial community standard )
Genus	Species	Criteria	Concentration (ng/uL)		Genus	Strain	Concentration (ng/uL)			Species	Avg. GC (%)	Gram Stain	gDNA Abun. (%)
Alternaria	forlicesenensis	diversity	0.09		Xanthomonas	357 Xanthomonas arboricola	4.57509		Pseudomonas	Pseudomonas aeruginosa	66.2	-	12
Alternaria	sp	diversity	0.597497		Pseudomonas	123-2 Pseudomonas cichorri	2.28754		Escherichia	Escherichia coli	56.8	-	12
Aspergillus	flavus (62355)	diversity	0.263625		Pseudomonas	Pseudomonas_amygdali_35-1	4.57509		Salmonella	Salmonella enterica	52.2	-	12
Aureobasidium	sp.	diversity	0.263625		Pantoea	Pantoea_ananatis_OC5a	4.57509		Lactobacillus	Lactobacillus fermentum	52.8	+	12
Beauveria	bassiana	Insect associated - EAB*	0.430561		Pantoea	Pantoea_agglomerans_AR24	4.57509		Enterococcus	Enterococcus faecalis	37.5	+	12
Beauveria	pseudobassiana	Insect associated - EAB*	0.6		Pantoea	Pantoea_allii_O64c	4.57509		Staphylococcus	Staphylococcus aureus	32.7	+	12
Botrytis	sp.	diversity	0.131812		Dickeya	Dickeya_fangzhongdai_AP6	4.57509		Listeria	Listeria monocytogenes	38	+	12
Chytrid_JEL T-11	sp.	diversity	0.131812		Pectobacterium	Pectobacterium_aroidearum_61-19	4.57509		Bacillus	Bacillus subtilis	43.8	+	12
Cladosporium	sp.	diversity	0.298748		Lysobacter	Lysobacter enzymogenes206-10-2-dd	2.28754		Saccharomyces	Saccharomyces cerevisiae	38.4	Yeast	2
Colletotrichum	fioriniae	Insect associated - EAB*	0.166936		Lysinibacillus	Lysinbacillus sp. - 216-25-15	2.28754		Cryptococcus	Cryptococcus neoformans	48.2	Yeast	2
Cytospora	pruinosa	Insect associated - EAB*	0.0166936		Brevibacillus	Brevibacillus sp. NSP2.1 (agri) - 316-10-sd	2.28754
Diaporthe	celastrina	Insect associated - EAB*	0.0333872		Micrococcus	Micrococcus aloeverae - X-12	4.57509
Didymella	rosea	Insect associated - EAB*	0.0166936		Rhizobium	Rhizobium nepotum - 206-3-1-d	4.57509
Diplodia	sapinea	Insect associated - EAB*	0.232842		Pseudomonas	DC3K Pseudomonas syringae pv. tomato	2.28754
Epicoccum	phragmospora	diversity	0.0333872		Bacterial strains were obtained from isolates for which a genome sequence is available and identity confirmed by sequencing full length 16S.
Epicoccum	sp.	diversity	0.263625
Fusarium	perseae	Insect associated - EAB*	0.298748
Fusarium	solani ( 7-154)	Insect associated	0.263625
Hypoxylon	sp.	Wood decay	0.263625
Irpex	lacteus	Wood decay	0.00333872
Ischnoderma	resinosum	Wood decay	0.263625
Lactarius	atroviride	diversity	0.131812
Leotia	lubrica (mc14)	diversity	0.131812
Metapochonia	bulbillosa	Insect associated - EAB*	0.430561
Metapochonia	chlamydosporia	Insect associated - EAB*	0.263625
Metapochonia	suchlasporia	Insect associated - EAB*	0.0333872
Metschnikowia	sinensis	diversity	0.0298748
Mortierella	alpina (312A_T17.1)	diversity	0.263625
Mucor	sp.	diversity	0.263625
Neonectria	major	Insect associated - EAB*	0.0834679
Peniophora	sp.	Insect associated - EAB*	0.00333872
Phaeoacremonium	occidentale	Insect associated - EAB*	0.0333872
Phlebia	radiata	Insect associated - EAB*	0.00333872
Purpureocilium	lilacinum (D216_34)	Insect associated	0.263625
Pyrenochaeta	corni	Insect associated - EAB*	0.0166936
Rhizoctonia	sp.	diversity	0.131812
Rhizopus	sp.	diversity	0.131812
Rhodotorula	kratochvilovae	diversity	0.0263625
Saccharomyces	cerevisae	diversity	0.276498
Samsoniella	hepiali	Insect associated - EAB*	0.166936
Schizosaccharomyces	pombe	diversity	0.131812
Talaromyces	purpurogenus	diversity	0.0992934
Tolypocladium	inflatum	Insect associated - EAB*	0.298748
Tremella	spp, MC312	diversity	0.131812
Trichoderma	sp.	diversity	0.263625
Fungi were selected to both cover the diversity of the fungal kingdom (diversity rationale), including both closely and distantly related species, or to include taxa from the ash-EAB system. *EAB indicates isolates isolated from ash phloem, EAB adult insects, galleries, or frass and identified by sequencing of the full length ITS sequence and in some instances multiple loci (EF1-alpha, RPB2, LSU,…

## Sheet: Table S4
Table S4: Number of retained in ITS at each step of the dada2 pipeline
Sample	input	filtered	denoisedF	denoisedR	merged	nonchim
F22ST121P1R-ITS1	1787	910.8	780	777	772	772
F22ST121La1R-ITS1	4897	2910.6	2633	2601	2601	2547
F22ST121G1R-ITS1	95604	71523.1	64619	64331	64191	63793
F22ST122G1R-ITS1	93095	67160.5	60527	59906	59761	59189
F22ST122La2R-ITS1	247197	66799.7	60696	60655	60641	59730
F22ST122P1R-ITS1	95408	73507.5	66626	66499	66367	65361
F22ST123G1R-ITS1	103802	79494.8	72021	72072	71929	71052
F22ST123P1R-ITS1	77191	53549.1	48606	48184	48166	47915
F22ST124P1R-ITS1	64229	40021.3	36333	36327	36320	36274
F22ST127P1R-ITS1	127334	94847.5	86099	85900	85815	84867
F22ST128P1R-ITS1	67319	45421.2	41176	41222	41139	41102
F22ST129P1R-ITS1	82670	62835.3	56961	56739	56641	55117
F22ST1UG1R-ITS1	72621	48224	43663	43205	43129	42537
F22ST1ULa1R-ITS1	60555	15896.1	14434	14432	14419	14403
F22ST1UP1R-ITS1	31766	22333.3	20266	20214	20200	20056
F22ST2UG1R-ITS1	50658	35235.2	32008	31920	31912	31793
F22ST2ULa1R-ITS1	80487	22720.5	20634	20603	20593	20593
F22TR002P1W-ITS1	80776	53494.1	48513	48388	48372	47873
F22TR003P1W-ITS1	64517	44591.8	40485	40416	40406	39831
F22TR005P1W-ITS1	125434	87208	79206	79030	78985	78180
F22TR040G1B-ITS1	94819	68493.7	62193	61891	61866	61472
F22TR040La1B-ITS1	12089	10329	9372	9362	9355	9166
F22TR040P1B-ITS1	119979	88680.9	80482	80301	80233	79062
F22TR041G1B-ITS1	59981	26425.3	23834	23683	23642	23525
F22TR041La1B-ITS1	40367	27833.3	25285	25283	25276	25276
F22TR041P1B-ITS1	77553	52382	47575	47538	47524	47119
F22TR043P1B-ITS1	97510	70429.7	63905	63622	63538	61122
F22TR044G1B-ITS1	95903	64034.3	57977	57251	57140	55889
F22TR044La1B-ITS1	560	213.4	183	183	183	183
F22TR044P1B-ITS1	41392	25608	23191	22695	22657	22579
F22TR047P1B-ITS1	100712	72828.8	66124	65299	65253	64329
F22TR049P1B-ITS1	103215	76862.5	69792	69621	69583	68008
F22TR050P1B-ITS1	114160	88856.9	80706	79352	79322	78941
F22TR051P1B-ITS1	108413	79774.2	72295	71783	71594	69519
F22TR053G1B-ITS1	62776	42076.1	38144	38035	38027	37733
F22TR053La1B-ITS1	148624	97929.7	88958	88838	88792	88565
F22TR053P1B-ITS1	58966	38088.6	34489	34419	34410	34335
F22TR130G1B-ITS1	90033	64428.1	58445	58274	58199	57141
F22TR130La1B-ITS1	137876	27586.9	25045	25011	24998	24975
F22TR130P1B-ITS1	60237	45259.5	41008	40935	40831	40635
F22TR176G1W-ITS1	89802	60487.9	54823	54361	54255	53535
F22TR176P1W-ITS1	72831	46685.1	42332	41687	41642	40663
F22TR177P1W-ITS1	95430	66623.7	60505	60412	60368	59802
F22TR178G1W-ITS1	99524	74075.1	67237	66851	66793	65868
F22TR178La1W-ITS1	71218	18670.3	16943	16919	16912	16769
F22TR178P1W-ITS1	60684	41499.7	37672	37531	37503	36475
F22TR179P1W-ITS1	41665	30967.2	28109	28002	27989	26004
F22TR180G1W-ITS1	43086	30459	27630	27531	27495	27474
F22TR180La1W-ITS1	88825	63979.3	58085	57836	57780	57638
F22TR180P1W-ITS1	52706	38446.1	34866	34723	34666	34640
F22TR181G1W-ITS1	75618	56058.2	50700	50549	50461	49693
F22TR181La1W-ITS1	20419	13257.2	12017	12004	11997	11913
F22TR181P1W-ITS1	69416	57233	51878	51725	51625	51178

## Sheet: Table S5
Table S5. List of the genera found in the control samples
			Controls 16S (from extraction process)								Water 16S (sequencing facility)									Controls ITS (from extraction process)								Water ITS (sequencing facility)
DNA extractions were done with 24 samples per batch including 22 samples, one negative control and one positive control. The samples were randmly selected using the sample() function in R to minimize the batch effect. Finally, all the ASV found in the negative controls and in the water from the sequencing facilty were removed from the samples related to its control batch.
			Kingdom	Phylum	Class	Order	Family	Genus			Kingdom	Phylum	Class	Order	Family	Genus				Kingdom	Phylum	Class	Order	Family	Genus			Kingdom	Phylum	Class	Order	Family	Genus	Species
		ASV_2201	Bacteria	Firmicutes	Bacilli	Bacillales	Bacillaceae_1	Bacillus		ASV_61	Bacteria	Firmicutes	Bacilli	Lactobacillales	Streptococcaceae	Streptococcus			ASV_30	Fungi	Ascomycota	Sordariomycetes	Hypocreales	Nectriaceae	NA		ASV_38	k__Fungi	p__Ascomycota	c__Sordariomycetes	o__Hypocreales	f__Hypocreales_fam_Incertae_sedis	g__Acremonium	s__masseei
		ASV_14255	Bacteria	Firmicutes	Bacilli	Bacillales	Bacillaceae_1	Bacillus		ASV_80	Bacteria	Firmicutes	Bacilli	Lactobacillales	Lactobacillaceae	Lactobacillus			ASV_35	Fungi	Ascomycota	Sordariomycetes	Hypocreales	Hypocreaceae	Trichoderma		ASV_69	k__Fungi	p__Ascomycota	c__Dothideomycetes	o__Dothideales	f__Saccotheciaceae	g__Aureobasidium	s__pullulans
		ASV_251	Bacteria	Actinobacteria	Actinobacteria	Bifidobacteriales	Bifidobacteriaceae	Bifidobacterium		ASV_106	Bacteria	Firmicutes	Bacilli	Lactobacillales	Lactobacillaceae	Lactobacillus			ASV_58	Fungi	Ascomycota	Dothideomycetes	Capnodiales	Cladosporiaceae	Cladosporium		ASV_141	k__Fungi	NA	NA	NA	NA	NA	NA
		ASV_3058	Bacteria	Actinobacteria	Actinobacteria	Bifidobacteriales	Bifidobacteriaceae	Bifidobacterium		ASV_146	Bacteria	Firmicutes	Erysipelotrichia	Erysipelotrichales	Erysipelotrichaceae	Turicibacter			ASV_75	Fungi	Ascomycota	Lecanoromycetes	Lecanorales	Ramalinaceae	Lecania		ASV_172	k__Fungi	NA	NA	NA	NA	NA	NA
		ASV_3421	Bacteria	Actinobacteria	Actinobacteria	Bifidobacteriales	Bifidobacteriaceae	Bifidobacterium		ASV_190	Bacteria	Firmicutes	Bacilli	Lactobacillales	Lactobacillaceae	Lactobacillus			ASV_243	Fungi	Ascomycota	Lecanoromycetes	Lecanorales	Lecanoraceae	Lecanora		ASV_185	k__Fungi	NA	NA	NA	NA	NA	NA
		ASV_4501	Bacteria	Actinobacteria	Actinobacteria	Bifidobacteriales	Bifidobacteriaceae	Bifidobacterium		ASV_303	Bacteria	Firmicutes	Clostridia	Clostridiales	Peptostreptococcaceae	Romboutsia			ASV_600	Fungi	Ascomycota	Leotiomycetes	NA	NA	NA		ASV_224	k__Fungi	p__Ascomycota	NA	NA	NA	NA	NA
		ASV_4749	Bacteria	Actinobacteria	Actinobacteria	Bifidobacteriales	Bifidobacteriaceae	Bifidobacterium		ASV_506	Bacteria	Firmicutes	Bacilli	Lactobacillales	Streptococcaceae	Lactococcus			ASV_603	Fungi	Basidiomycota	Tremellomycetes	Tremellales	Trimorphomycetaceae	Saitozyma		ASV_255	k__Fungi	NA	NA	NA	NA	NA	NA
		ASV_5147	Bacteria	Actinobacteria	Actinobacteria	Bifidobacteriales	Bifidobacteriaceae	Bifidobacterium		ASV_768	Bacteria	Firmicutes	Bacilli	Lactobacillales	Streptococcaceae	Lactococcus			ASV_662	Fungi	NA	NA	NA	NA	NA		ASV_296	k__Fungi	p__Ascomycota	NA	NA	NA	NA	NA
		ASV_5447	Bacteria	Actinobacteria	Actinobacteria	Bifidobacteriales	Bifidobacteriaceae	Bifidobacterium		ASV_798	Bacteria	Actinobacteria	Actinobacteria	Bifidobacteriales	Bifidobacteriaceae	Bifidobacterium			ASV_2124	Fungi	Basidiomycota	Agaricomycetes	Trechisporales	Hydnodontaceae	Subulicystidium		ASV_338	k__Fungi	NA	NA	NA	NA	NA	NA
		ASV_5795	Bacteria	Actinobacteria	Actinobacteria	Bifidobacteriales	Bifidobacteriaceae	Bifidobacterium		ASV_1050	Bacteria	Bacteroidetes	Bacteroidia	Bacteroidales	Porphyromonadaceae	NA											ASV_354	k__Fungi	NA	NA	NA	NA	NA	NA
		ASV_6958	Bacteria	Actinobacteria	Actinobacteria	Bifidobacteriales	Bifidobacteriaceae	Bifidobacterium		ASV_1093	Bacteria	Firmicutes	Clostridia	Clostridiales	Lachnospiraceae	NA											ASV_695	k__Fungi	NA	NA	NA	NA	NA	NA
		ASV_865	Bacteria	Proteobacteria	Betaproteobacteria	Burkholderiales	Burkholderiaceae	Burkholderia		ASV_1722	Bacteria	Firmicutes	Clostridia	Clostridiales	Peptostreptococcaceae	Romboutsia											ASV_1190	k__Fungi	NA	NA	NA	NA	NA	NA
		ASV_5449	Bacteria	Proteobacteria	Betaproteobacteria	Burkholderiales	Burkholderiales_incertae_sedis	Tepidimonas		ASV_1744	Bacteria	Actinobacteria	Actinobacteria	Actinomycetales	Micrococcaceae	Rothia											ASV_1304	k__Fungi	NA	NA	NA	NA	NA	NA
		ASV_2659	Bacteria	Firmicutes	Bacilli	Lactobacillales	Carnobacteriaceae	Atopostipes		ASV_1897	Bacteria	Bacteroidetes	Bacteroidia	Bacteroidales	Porphyromonadaceae	NA											ASV_1346	k__Fungi	NA	NA	NA	NA	NA	NA
		ASV_4038	Bacteria	Firmicutes	Clostridia	Clostridiales	Clostridiaceae_1	Clostridium_sensu_stricto		ASV_2292	Bacteria	Firmicutes	Bacilli	Lactobacillales	Streptococcaceae	Streptococcus											ASV_1474	k__Fungi	NA	NA	NA	NA	NA	NA
		ASV_4622	Bacteria	Firmicutes	Clostridia	Clostridiales	Clostridiaceae_1	Clostridium_sensu_stricto		ASV_2515	Bacteria	Firmicutes	Bacilli	Lactobacillales	Leuconostocaceae	Leuconostoc											ASV_1494	k__Fungi	NA	NA	NA	NA	NA	NA
		ASV_6955	Bacteria	Firmicutes	Clostridia	Clostridiales	Clostridiaceae_1	Clostridium_sensu_stricto		ASV_2616	Bacteria	Firmicutes	Bacilli	Lactobacillales	Streptococcaceae	Lactococcus											ASV_1648	k__Fungi	NA	NA	NA	NA	NA	NA
		ASV_11729	Bacteria	Firmicutes	Clostridia	Clostridiales	Clostridiaceae_1	Clostridium_sensu_stricto		ASV_2704	Bacteria	Firmicutes	Bacilli	Lactobacillales	Lactobacillaceae	Lactobacillus											ASV_1711	k__Fungi	NA	NA	NA	NA	NA	NA
		ASV_1216	Bacteria	Proteobacteria	Betaproteobacteria	Burkholderiales	Comamonadaceae	Schlegelella		ASV_2813	Bacteria	Bacteroidetes	Bacteroidia	Bacteroidales	Porphyromonadaceae	Parabacteroides											ASV_1741	k__Fungi	NA	NA	NA	NA	NA	NA
		ASV_2309	Bacteria	Actinobacteria	Actinobacteria	Coriobacteriales	Coriobacteriaceae	Collinsella		ASV_2915	Bacteria	Firmicutes	Erysipelotrichia	Erysipelotrichales	Erysipelotrichaceae	Clostridium_XVIII											ASV_1824	k__Fungi	NA	NA	NA	NA	NA	NA
		ASV_3747	Bacteria	Actinobacteria	Actinobacteria	Coriobacteriales	Coriobacteriaceae	NA		ASV_3016	Bacteria	Bacteroidetes	Bacteroidia	Bacteroidales	Porphyromonadaceae	NA											ASV_1853	k__Fungi	NA	NA	NA	NA	NA	NA
		ASV_5010	Bacteria	Actinobacteria	Actinobacteria	Coriobacteriales	Coriobacteriaceae	Senegalimassilia		ASV_3377	Bacteria	Bacteroidetes	Bacteroidia	Bacteroidales	Porphyromonadaceae	NA											ASV_1923	k__Fungi	NA	NA	NA	NA	NA	NA
		ASV_14263	Bacteria	Actinobacteria	Actinobacteria	Coriobacteriales	Coriobacteriaceae	Senegalimassilia		ASV_3742	Bacteria	Proteobacteria	Alphaproteobacteria	Rhizobiales	Rhizobiaceae	NA											ASV_1997	k__Fungi	NA	NA	NA	NA	NA	NA
		ASV_1457	Bacteria	Actinobacteria	Actinobacteria	Actinomycetales	Corynebacteriaceae	Corynebacterium		ASV_3743	Bacteria	Firmicutes	Bacilli	Lactobacillales	NA	NA											ASV_2109	k__Fungi	NA	NA	NA	NA	NA	NA
		ASV_4308	Bacteria	Proteobacteria	Gammaproteobacteria	Enterobacteriales	Enterobacteriaceae	Escherichia/Shigella		ASV_3815	Bacteria	Firmicutes	Clostridia	Clostridiales	Lachnospiraceae	NA											ASV_2123	k__Fungi	NA	NA	NA	NA	NA	NA
		ASV_10123	Bacteria	Proteobacteria	Gammaproteobacteria	Enterobacteriales	Enterobacteriaceae	NA		ASV_4104	Bacteria	Firmicutes	Clostridia	Clostridiales	Lachnospiraceae	NA											ASV_2157	k__Fungi	NA	NA	NA	NA	NA	NA
		ASV_3536	Bacteria	Firmicutes	Bacilli	Lactobacillales	Enterococcaceae	Enterococcus		ASV_4299	Bacteria	Firmicutes	Bacilli	Lactobacillales	Lactobacillaceae	Lactobacillus											ASV_2179	k__Fungi	p__Ascomycota	NA	NA	NA	NA	NA
		ASV_7985	Bacteria	Firmicutes	Erysipelotrichia	Erysipelotrichales	Erysipelotrichaceae	Clostridium_XVIII		ASV_4401	Bacteria	Firmicutes	Clostridia	Clostridiales	Lachnospiraceae	Clostridium_XlVa											ASV_2235	k__Fungi	NA	NA	NA	NA	NA	NA
		ASV_345	Bacteria	Firmicutes	Erysipelotrichia	Erysipelotrichales	Erysipelotrichaceae	NA		ASV_4615	Bacteria	Firmicutes	Bacilli	Lactobacillales	Streptococcaceae	Streptococcus											ASV_2253	k__Fungi	NA	NA	NA	NA	NA	NA
		ASV_11732	Bacteria	Firmicutes	Erysipelotrichia	Erysipelotrichales	Erysipelotrichaceae	NA		ASV_4790	Bacteria	Bacteroidetes	Bacteroidia	Bacteroidales	Porphyromonadaceae	NA											ASV_2290	k__Fungi	NA	NA	NA	NA	NA	NA
		ASV_903	Bacteria	Firmicutes	Erysipelotrichia	Erysipelotrichales	Erysipelotrichaceae	Turicibacter		ASV_4968	Bacteria	Firmicutes	Clostridia	Clostridiales	Lachnospiraceae	Roseburia											ASV_2308	k__Fungi	NA	NA	NA	NA	NA	NA
		ASV_3316	Bacteria	Firmicutes	Erysipelotrichia	Erysipelotrichales	Erysipelotrichaceae	Turicibacter		ASV_5143	Bacteria	Firmicutes	Clostridia	Clostridiales	Lachnospiraceae	Dorea											ASV_2329	k__Fungi	p__Ascomycota	NA	NA	NA	NA	NA
		ASV_5624	Bacteria	Firmicutes	Erysipelotrichia	Erysipelotrichales	Erysipelotrichaceae	Turicibacter		ASV_5285	Bacteria	Firmicutes	Clostridia	Clostridiales	Lachnospiraceae	Blautia											ASV_2354	k__Fungi	NA	NA	NA	NA	NA	NA
		ASV_6654	Bacteria	Firmicutes	Erysipelotrichia	Erysipelotrichales	Erysipelotrichaceae	Turicibacter		ASV_5295	Bacteria	Firmicutes	Bacilli	Lactobacillales	Lactobacillaceae	Lactobacillus											ASV_2404	k__Fungi	NA	NA	NA	NA	NA	NA
		ASV_7984	Bacteria	Firmicutes	Erysipelotrichia	Erysipelotrichales	Erysipelotrichaceae	Turicibacter		ASV_5444	Bacteria	Proteobacteria	Alphaproteobacteria	NA	NA	NA											ASV_2441	k__Fungi	NA	NA	NA	NA	NA	NA
		ASV_3267	Bacteria	Firmicutes	Clostridia	Clostridiales	Lachnospiraceae	Anaerostipes		ASV_5612	Bacteria	Firmicutes	Clostridia	Clostridiales	Lachnospiraceae	NA											ASV_2535	k__Fungi	NA	NA	NA	NA	NA	NA
		ASV_14256	Bacteria	Firmicutes	Clostridia	Clostridiales	Lachnospiraceae	Anaerostipes		ASV_5613	Bacteria	Firmicutes	Bacilli	Lactobacillales	Leuconostocaceae	Weissella											ASV_2556	k__Fungi	NA	NA	NA	NA	NA	NA
		ASV_15950	Bacteria	Firmicutes	Clostridia	Clostridiales	Lachnospiraceae	Anaerostipes		ASV_5983	Bacteria	Firmicutes	Bacilli	Lactobacillales	Streptococcaceae	Streptococcus											ASV_2589	k__Fungi	NA	NA	NA	NA	NA	NA
		ASV_896	Bacteria	Firmicutes	Clostridia	Clostridiales	Lachnospiraceae	Clostridium_XlVa		ASV_6186	Bacteria	Firmicutes	Bacilli	Lactobacillales	Lactobacillaceae	Lactobacillus											ASV_2625	k__Fungi	NA	NA	NA	NA	NA	NA
		ASV_508	Bacteria	Firmicutes	Clostridia	Clostridiales	Lachnospiraceae	Dorea		ASV_6646	Bacteria	Firmicutes	Clostridia	Clostridiales	Lachnospiraceae	Dorea											ASV_2659	k__Fungi	NA	NA	NA	NA	NA	NA
		ASV_1151	Bacteria	Firmicutes	Clostridia	Clostridiales	Lachnospiraceae	Dorea		ASV_6826	Bacteria	Actinobacteria	Actinobacteria	Coriobacteriales	Coriobacteriaceae	NA											ASV_2660	k__Fungi	p__Ascomycota	NA	NA	NA	NA	NA
		ASV_4304	Bacteria	Firmicutes	Clostridia	Clostridiales	Lachnospiraceae	Dorea		ASV_6948	Bacteria	Firmicutes	Bacilli	Lactobacillales	Streptococcaceae	Streptococcus											ASV_2688	k__Fungi	NA	NA	NA	NA	NA	NA
		ASV_1540	Bacteria	Firmicutes	Clostridia	Clostridiales	Lachnospiraceae	Fusicatenibacter		ASV_7613	Bacteria	Firmicutes	Clostridia	Clostridiales	NA	NA											ASV_2739	k__Fungi	NA	NA	NA	NA	NA	NA
		ASV_10868	Bacteria	Firmicutes	Clostridia	Clostridiales	Lachnospiraceae	Fusicatenibacter		ASV_7616	Bacteria	Firmicutes	Erysipelotrichia	Erysipelotrichales	Erysipelotrichaceae	Turicibacter											ASV_2820	k__Fungi	p__Ascomycota	NA	NA	NA	NA	NA
		ASV_2055	Bacteria	Firmicutes	Clostridia	Clostridiales	Lachnospiraceae	NA		ASV_7974	Bacteria	Firmicutes	Clostridia	Clostridiales	Lachnospiraceae	NA											ASV_2821	k__Fungi	NA	NA	NA	NA	NA	NA
		ASV_3008	Bacteria	Firmicutes	Clostridia	Clostridiales	Lachnospiraceae	NA		ASV_8406	Bacteria	Firmicutes	Bacilli	Lactobacillales	Leuconostocaceae	Leuconostoc											ASV_2879	k__Fungi	p__Ascomycota	NA	NA	NA	NA	NA
		ASV_3590	Bacteria	Firmicutes	Clostridia	Clostridiales	Lachnospiraceae	NA		ASV_8919	Bacteria	Actinobacteria	Actinobacteria	Bifidobacteriales	Bifidobacteriaceae	Bifidobacterium											ASV_2934	k__Fungi	NA	NA	NA	NA	NA	NA
		ASV_3959	Bacteria	Firmicutes	Clostridia	Clostridiales	Lachnospiraceae	NA		ASV_10107	Bacteria	Actinobacteria	Actinobacteria	Coriobacteriales	Coriobacteriaceae	Collinsella											ASV_2935	k__Fungi	NA	NA	NA	NA	NA	NA
		ASV_4109	Bacteria	Firmicutes	Clostridia	Clostridiales	Lachnospiraceae	NA		ASV_10108	Bacteria	Firmicutes	Bacilli	Lactobacillales	Lactobacillaceae	Lactobacillus											ASV_2992	k__Fungi	p__Ascomycota	NA	NA	NA	NA	NA
		ASV_5015	Bacteria	Firmicutes	Clostridia	Clostridiales	Lachnospiraceae	NA		ASV_10853	Bacteria	Firmicutes	Bacilli	Lactobacillales	Lactobacillaceae	Lactobacillus											ASV_3052	k__Fungi	NA	NA	NA	NA	NA	NA
		ASV_5299	Bacteria	Firmicutes	Clostridia	Clostridiales	Lachnospiraceae	NA		ASV_10854	Bacteria	Firmicutes	Clostridia	Clostridiales	Clostridiaceae_1	Clostridium_sensu_stricto											ASV_3198	k__Fungi	NA	NA	NA	NA	NA	NA
		ASV_5990	Bacteria	Firmicutes	Clostridia	Clostridiales	Lachnospiraceae	NA		ASV_10855	Bacteria	Firmicutes	Clostridia	Clostridiales	Ruminococcaceae	NA											ASV_3572	k__Fungi	NA	NA	NA	NA	NA	NA
		ASV_5992	Bacteria	Firmicutes	Clostridia	Clostridiales	Lachnospiraceae	NA		ASV_10856	Bacteria	Firmicutes	Clostridia	Clostridiales	Ruminococcaceae	Clostridium_IV
		ASV_6653	Bacteria	Firmicutes	Clostridia	Clostridiales	Lachnospiraceae	NA		ASV_10857	Bacteria	Firmicutes	Bacilli	Lactobacillales	Lactobacillaceae	Lactobacillus
		ASV_6655	Bacteria	Firmicutes	Clostridia	Clostridiales	Lachnospiraceae	NA		ASV_10858	Bacteria	Firmicutes	NA	NA	NA	NA
		ASV_6953	Bacteria	Firmicutes	Clostridia	Clostridiales	Lachnospiraceae	NA		ASV_11718	Bacteria	Actinobacteria	Actinobacteria	Bifidobacteriales	Bifidobacteriaceae	Bifidobacterium
		ASV_6956	Bacteria	Firmicutes	Clostridia	Clostridiales	Lachnospiraceae	NA		ASV_12841	Bacteria	Firmicutes	Clostridia	Clostridiales	Lachnospiraceae	NA
		ASV_8415	Bacteria	Firmicutes	Clostridia	Clostridiales	Lachnospiraceae	NA		ASV_12842	Bacteria	Firmicutes	Bacilli	Lactobacillales	Lactobacillaceae	Lactobacillus
		ASV_8420	Bacteria	Firmicutes	Clostridia	Clostridiales	Lachnospiraceae	NA		ASV_12844	Bacteria	Proteobacteria	Alphaproteobacteria	Rhizobiales	NA	NA
		ASV_8421	Bacteria	Firmicutes	Clostridia	Clostridiales	Lachnospiraceae	NA		ASV_12845	Bacteria	Bacteroidetes	Bacteroidia	Bacteroidales	Porphyromonadaceae	NA
		ASV_14258	Bacteria	Firmicutes	Clostridia	Clostridiales	Lachnospiraceae	NA		ASV_14233	Bacteria	Bacteroidetes	Bacteroidia	Bacteroidales	Porphyromonadaceae	NA
		ASV_3889	Bacteria	Firmicutes	Clostridia	Clostridiales	Lachnospiraceae	Roseburia		ASV_14234	Bacteria	Firmicutes	Clostridia	Clostridiales	Ruminococcaceae	NA
		ASV_311	Bacteria	Firmicutes	Bacilli	Lactobacillales	Lactobacillaceae	Lactobacillus		ASV_14235	Bacteria	Proteobacteria	Gammaproteobacteria	Pseudomonadales	Moraxellaceae	Acinetobacter
		ASV_1196	Bacteria	Firmicutes	Bacilli	Lactobacillales	Lactobacillaceae	Lactobacillus
		ASV_2457	Bacteria	Firmicutes	Bacilli	Lactobacillales	Lactobacillaceae	Lactobacillus
		ASV_3745	Bacteria	Firmicutes	Bacilli	Lactobacillales	Lactobacillaceae	Lactobacillus
		ASV_3888	Bacteria	Firmicutes	Bacilli	Lactobacillales	Lactobacillaceae	Lactobacillus
		ASV_4621	Bacteria	Firmicutes	Bacilli	Lactobacillales	Lactobacillaceae	Lactobacillus
		ASV_4876	Bacteria	Firmicutes	Bacilli	Lactobacillales	Lactobacillaceae	Lactobacillus
		ASV_5014	Bacteria	Firmicutes	Bacilli	Lactobacillales	Lactobacillaceae	Lactobacillus
		ASV_6189	Bacteria	Firmicutes	Bacilli	Lactobacillales	Lactobacillaceae	Lactobacillus
		ASV_7621	Bacteria	Firmicutes	Bacilli	Lactobacillales	Lactobacillaceae	Lactobacillus
		ASV_7622	Bacteria	Firmicutes	Bacilli	Lactobacillales	Lactobacillaceae	Lactobacillus
		ASV_7626	Bacteria	Firmicutes	Bacilli	Lactobacillales	Lactobacillaceae	Lactobacillus
		ASV_8923	Bacteria	Firmicutes	Bacilli	Lactobacillales	Lactobacillaceae	Lactobacillus
		ASV_9457	Bacteria	Firmicutes	Bacilli	Lactobacillales	Lactobacillaceae	Lactobacillus
		ASV_2260	Bacteria	Firmicutes	Bacilli	Lactobacillales	Leuconostocaceae	Leuconostoc
		ASV_3315	Bacteria	Firmicutes	Bacilli	Lactobacillales	Leuconostocaceae	Leuconostoc
		ASV_3420	Bacteria	Firmicutes	Bacilli	Lactobacillales	Leuconostocaceae	Leuconostoc
		ASV_7281	Bacteria	Firmicutes	Bacilli	Lactobacillales	Leuconostocaceae	Leuconostoc
		ASV_1019	Bacteria	Firmicutes	Bacilli	Lactobacillales	Leuconostocaceae	Weissella
		ASV_1456	Bacteria	Actinobacteria	Actinobacteria	Actinomycetales	Micrococcaceae	Rothia
		ASV_3538	Bacteria	Actinobacteria	Actinobacteria	Actinomycetales	Micrococcaceae	Rothia
		ASV_3748	Bacteria	Actinobacteria	Actinobacteria	Actinomycetales	Micrococcaceae	Rothia
		ASV_7285	Bacteria	Actinobacteria	Actinobacteria	Actinomycetales	Micrococcaceae	Rothia
		ASV_76	Bacteria	Proteobacteria	Gammaproteobacteria	Pseudomonadales	Moraxellaceae	Acinetobacter
		ASV_556	Bacteria	Proteobacteria	Gammaproteobacteria	Pseudomonadales	Moraxellaceae	Acinetobacter
		ASV_687	Bacteria	Proteobacteria	Gammaproteobacteria	Pseudomonadales	Moraxellaceae	Acinetobacter
		ASV_778	Bacteria	Proteobacteria	Gammaproteobacteria	Pseudomonadales	Moraxellaceae	Acinetobacter
		ASV_844	Bacteria	Proteobacteria	Gammaproteobacteria	Pseudomonadales	Moraxellaceae	Acinetobacter
		ASV_1322	Bacteria	Proteobacteria	Gammaproteobacteria	Pseudomonadales	Moraxellaceae	Enhydrobacter
		ASV_2770	Bacteria	Firmicutes	Clostridia	Clostridiales	NA	NA
		ASV_218	Bacteria	Firmicutes	Clostridia	Clostridiales	Peptostreptococcaceae	Romboutsia
		ASV_4305	Bacteria	Firmicutes	Clostridia	Clostridiales	Peptostreptococcaceae	Romboutsia
		ASV_7623	Bacteria	Firmicutes	Clostridia	Clostridiales	Peptostreptococcaceae	Romboutsia
		ASV_1135	Bacteria	Bacteroidetes	Bacteroidia	Bacteroidales	Porphyromonadaceae	NA
		ASV_1714	Bacteria	Bacteroidetes	Bacteroidia	Bacteroidales	Porphyromonadaceae	NA
		ASV_2485	Bacteria	Bacteroidetes	Bacteroidia	Bacteroidales	Porphyromonadaceae	NA
		ASV_10867	Bacteria	Bacteroidetes	Bacteroidia	Bacteroidales	Porphyromonadaceae	NA
		ASV_12858	Bacteria	Bacteroidetes	Bacteroidia	Bacteroidales	Porphyromonadaceae	NA
		ASV_14264	Bacteria	Bacteroidetes	Bacteroidia	Bacteroidales	Porphyromonadaceae	NA
		ASV_31	Bacteria	Actinobacteria	Actinobacteria	Actinomycetales	Propionibacteriaceae	Propionibacterium
		ASV_5625	Bacteria	Proteobacteria	Gammaproteobacteria	Pseudomonadales	Pseudomonadaceae	Pseudomonas
		ASV_3539	Bacteria	Firmicutes	Clostridia	Clostridiales	Ruminococcaceae	NA
		ASV_4750	Bacteria	Firmicutes	Clostridia	Clostridiales	Ruminococcaceae	NA
		ASV_9456	Bacteria	Firmicutes	Clostridia	Clostridiales	Ruminococcaceae	NA
		ASV_4307	Bacteria	Proteobacteria	Gammaproteobacteria	Xanthomonadales	Sinobacteraceae	Povalibacter
		ASV_424	Bacteria	Firmicutes	Bacilli	Lactobacillales	Streptococcaceae	Lactococcus
		ASV_1334	Bacteria	Firmicutes	Bacilli	Lactobacillales	Streptococcaceae	Lactococcus
		ASV_3887	Bacteria	Firmicutes	Bacilli	Lactobacillales	Streptococcaceae	Lactococcus
		ASV_10124	Bacteria	Firmicutes	Bacilli	Lactobacillales	Streptococcaceae	Lactococcus
		ASV_380	Bacteria	Firmicutes	Bacilli	Lactobacillales	Streptococcaceae	Streptococcus
		ASV_725	Bacteria	Firmicutes	Bacilli	Lactobacillales	Streptococcaceae	Streptococcus
		ASV_5626	Bacteria	Firmicutes	Bacilli	Lactobacillales	Streptococcaceae	Streptococcus
		ASV_6952	Bacteria	Firmicutes	Bacilli	Lactobacillales	Streptococcaceae	Streptococcus
		ASV_7280	Bacteria	Firmicutes	Bacilli	Lactobacillales	Streptococcaceae	Streptococcus
		ASV_3009	Bacteria	Verrucomicrobia	Verrucomicrobiae	Verrucomicrobiales	Verrucomicrobiaceae	Akkermansia
		ASV_12859	Bacteria	Verrucomicrobia	Verrucomicrobiae	Verrucomicrobiales	Verrucomicrobiaceae	Akkermansia

## Sheet: Table S6
Table S6. Alpha-diversity indexes computed using the Hill’s numbers approach incorporated in the ‘iNext’ package
FUNGI											Comparison of the diversity indexes tests using the Wilcoxon test (fungal and bacterial community)
	Chao		Shannon		Simpson		Pielou				FUNGAL COMMUNITY							BACTERIAL COMMUNITY
	mean	SD	mean	SD	mean	SD	mean	SD			Indexes	Comparisons	group1	group2	p-value	adj.p-value		Indexes	Comparisons	group1	group2	p-value	adj.p-value
Black											Chao index	Larva	Green-La	Black-La	0.054	0.163422		Chao index	Larva	Green-La	Black-La	0.327	0.649151
Phloem	150	15.9154	3.1812	0.179	0.9024	0.0201	0.6373	0.0315					Green-La	White-La	0.114	0.171649				Green-La	White-La	0.433	0.649151
PhloemA	118	19.1093	3.3738	0.3491	0.9068	0.0303	0.7108	0.0519					Black-La	White-La	0.633	0.633188				Black-La	White-La	0.845	0.844519
Gallery	142.5	36.4932	3.2208	0.251	0.915	0.0126	0.6662	0.0333				Phloem samples	Green-P	Black-P	0.012	0.488611			Phloem samples	Green-P	Black-P	0.433028	0.936827
Larva	7	1	1.393	0.241	0.6993	0.0691	0.7157	0.0889					Black-P	White-P	0.042	0.488611				Green-P	White-P	0.105702	0.936827
Green													Green-P	White-P	0.642	0.781529				Black-P	White-P	0.376492	0.936827
Phloem	65.2	19.5663	2.2818	0.1499	0.7624	0.0203	0.5735	0.0372					Green-Pa	Green-G	0.910802	0.936825				Green-Pa	Green-G	0.681309	0.936827
PhloemA	105	33.6922	2.7465	0.2844	0.837	0.044	0.6311	0.0455					Black-Pa	Black-G	0.767827	0.87079				Black-Pa	Black-G	0.723201	0.936827
Gallery	122.2	34.1707	2.7096	0.2909	0.8636	0.0279	0.5979	0.0347					White-Pa	White-G	0.588298	0.781529				White-Pa	White-G	0.46785	0.936827
Larva	4	1	1.1127	0.2375	0.6197	0.0833	0.8686	0.0449					White-P	White-G	0.200318	0.673517				Green-P	Green-G	0.558612	0.936827
White													Green-P	Green-G	0.268265	0.678461				Black-P	Black-G	0.529702	0.936827
Phloem	86.4	12.2621	2.798	0.2275	0.8502	0.0355	0.638	0.0632					Black-P	Black-G	0.629565	0.781529				White-P	White-G	0.045337	0.936827
PhloemA	142	16.4955	3.3362	0.3686	0.9048	0.0406	0.676	0.0717					White-P	White-Pa	0.0684624	0.49293				Green-P	Green-Pa	0.344919	0.936827
Gallery	121.6	16.9959	2.914	0.1167	0.8746	0.0186	0.6209	0.0482					Green-P	Green-Pa	0.29146	0.678461				Black-P	Black-Pa	0.798632	0.936827
Larva	6.5	0.9574	1.0895	0.2644	0.562	0.1133	0.5852	0.1128					Black-P	Black-Pa	0.427471	0.781529				White-P	White-Pa	0.224607	0.936827
											Shannon diversity	Larva	Black-La	White-La	0.279	0.718567		Shannon diversity	Larva	Green-La	Black-La	0.024	0.0464761
BACTERIA													Green-La	Black-La	0.5	0.718567				Green-La	White-La	0.031	0.0464761
	Chao		Shannon		Simpson		Pielou						Green-La	White-La	0.718	0.718567				Black-La	White-La	0.922	0.921886
	mean	SD	mean	SD	mean	SD	mean	SD				Phloem samples	Black-P	White-P	0.224607	0.475638			Phloem samples	Green-P	Black-P	0.765189	0.959314
Black													Green-P	White-P	0.349032	0.598341				Green-P	White-P	0.252243	0.67649
Phloem	351.6	74.14	5.25	0.16	0.99	0.0012	0.91	0.003					Green-P	Black-P	0.0373985	0.336586				Black-P	White-P	0.369411	0.690626
PhloemA	516.75	246.95	5.42	0.41	0.99	0.003	0.92	0.006					Green-Pa	Green-G	0.923166	0.965258				Green-Pa	Green-G	0.383681	0.690626
Gallery	484.25	147.32	4.44	0.66	0.95	0.02	0.73	0.06					Black-Pa	Black-G	0.952928	0.965258				Black-Pa	Black-G	0.315609	0.67649
Larva	109.75	25.339	2.0853	0.7249	0.6885	0.1286	0.4466	0.152					White-Pa	White-G	0.256304	0.512607				White-Pa	White-G	0.561385	0.850516
Green													Green-P	Green-G	0.51612	0.77418				Green-P	Green-G	0.0294184	0.416206
Phloem	583.2	131.124	5.463	0.3077	0.9884	0.0042	0.8748	0.0165					White-P	White-G	0.731455	0.940442				Black-P	Black-G	0.376924	0.690626
PhloemA	491.6	177.693	4.632	0.6546	0.8958	0.088	0.7819	0.0956					Black-P	Black-G	0.8862	0.965258				White-P	White-G	0.309451	0.67649
Gallery	485.5	142.486	4.1457	0.5986	0.9028	0.0452	0.6949	0.0608					Green-P	Green-Pa	0.556522	0.782177				Green-P	Green-Pa	0.215107	0.67649
Larva	70.5	11.7367	0.355	0.1421	0.1663	0.11	0.0863	0.0367					Black-P	Black-Pa	0.837308	0.965258				Black-P	Black-Pa	0.861687	0.959314
White													White-P	White-Pa	0.139311	0.432038				White-P	White-Pa	0.663135	0.88418
Phloem	234	39.1599	4.8508	0.232	0.9828	0.0075	0.8989	0.0157			Simpson diversity	Larva	Black-La	White-La	0.22	0.517847		Simpson diversity	Larva	Green-La	Black-La	0.031	0.0469101
PhloemA	401	76.1623	4.708	0.5464	0.9194	0.0601	0.7908	0.0768					Green-La	Black-La	0.345	0.517847				Green-La	White-La	0.048	0.046191
Gallery	519	121.576	5.2458	0.3183	0.984	0.006	0.8521	0.0377					Green-La	White-La	0.829	0.828812				Black-La	White-La	0.844	0.84425
Larva	86	4.378	1.8808	0.5625	0.6438	0.0928	0.4249	0.1287				Phloem samples	Green-P	Black-P	0.0201114	0.223861			Phloem samples	Green-P	White-P	0.73325	0.919251
													Green-P	White-P	0.1759	0.561674				Black-P	White-P	0.544005	0.89019
													Black-P	White-P	0.303168	0.580925				Green-P	Black-P	0.817112	0.919251
													Green-Pa	Green-G	0.513494	0.73665				Green-Pa	Green-G	0.0426766	0.192177
													Black-Pa	Black-G	0.7905	0.918				Black-Pa	Black-G	0.0179263	0.175235
													White-Pa	White-G	0.451783	0.732226				White-Pa	White-G	0.756684	0.919251
													Black-P	Black-Pa	0.967735	0.975178				Green-P	Green-G	0.0243382	0.175235
													Green-P	Green-Pa	0.503518	0.73665				Black-P	Black-G	0.0427605	0.192177
													White-P	White-Pa	0.234804	0.561674				White-P	White-G	0.806233	0.919251
													Green-P	Green-G	0.209656	0.561674				Green-P	Green-Pa	0.73325	0.919251
													Black-P	Black-G	0.748604	0.898325				Black-P	Black-Pa	0.639351	0.919251
													White-P	White-G	0.663107	0.823168				White-P	White-Pa	0.948533	0.975633

## Sheet: Table S7
Table S7. Relative abundance of ASVs at the genus level (ITS)
Black ash												Larva (Black ash)				Larva (Green ash)				Larva (White ash)
Sample	Relative Abundance (%)	Genus		Sample	Relative Abundance (%)	Genus		Sample	Relative Abundance (%)	Genus		Sample	Abundance (%)	Genus		Sample	Abundance (%)	Genus		Sample	Abundance (%)	Genus
B-Gallery	21.4478	Kingdom_Fungi		B-Phloem	20.5592	Kingdom_Fungi		B-PhloemA	25.3211	Phylum_Ascomycota		B-Larva	49.1273	Cylindrobasidium		G-Larva	40.7668	Fomitopsis		W-Larva	38.9908	Spissiomyces
B-Gallery	10.6814	Phylum_Ascomycota		B-Phloem	15.0776	Phylum_Ascomycota		B-PhloemA	17.5388	Kingdom_Fungi		B-Larva	21.2209	Penicillium		G-Larva	29.6486	Cladosporium		W-Larva	21.7997	Peniophora
B-Gallery	9.58025	Family_Dermateaceae		B-Phloem	14.2469	Sparassis		B-PhloemA	17.4637	Trichoderma		B-Larva	10.5242	Malassezia		G-Larva	20.5751	Malassezia		W-Larva	12.2108	Malassezia
B-Gallery	7.97887	Niesslia		B-Phloem	11.1645	Mycena		B-PhloemA	4.45884	Lecania		B-Larva	8.33597	Cladosporium		G-Larva	9.00958	Spissiomyces		W-Larva	10.5747	Fusarium
B-Gallery	7.69611	Sparassis		B-Phloem	6.77248	Sporidesmium		B-PhloemA	3.87714	Order_Pleosporales		B-Larva	5.07807	Hypholoma		G-Larva	0	Family_Dermateaceae		W-Larva	9.04651	Cladosporium
B-Gallery	3.9969	Phaeoacremonium		B-Phloem	6.0638	Order_Phaeomoniellales		B-PhloemA	3.24835	Rhinocladiella		B-Larva	4.2068	Phaeoacremonium		G-Larva	0	Trametes		W-Larva	3.3651	Family_Phaeomoniellaceae
B-Gallery	3.68335	Sporidesmium		B-Phloem	4.71529	Lepraria		B-PhloemA	2.49354	Gymnopus		B-Larva	1.46649	Phaeophyscia		G-Larva	0	Akanthomyces		W-Larva	1.66007	Kingdom_Fungi
B-Gallery	3.67775	Helicomyces		B-Phloem	3.43788	Class_Agaricomycetes		B-PhloemA	1.90293	Order_Hypocreales		B-Larva	0.0172528	Metapochonia		G-Larva	0	Seimatosporium		W-Larva	0.997843	Phylum_Ascomycota
B-Gallery	3.48737	Cladosporium		B-Phloem	2.62593	Rhinocladiella		B-PhloemA	1.7871	Order_Mycosphaerellales		B-Larva	0.0115019	Alternaria		G-Larva	0	Paracladophialophora		W-Larva	0.788086	Hormonema
B-Gallery	2.82573	Class_Agaricomycetes		B-Phloem	1.35075	Lecania		B-PhloemA	1.71327	Family_Herpotrichiellaceae		B-Larva	0.0115019	Clitopilus		G-Larva	0	Stypella		W-Larva	0.452475	Rhizopus
B-Gallery	2.24808	Lecanora		B-Phloem	1.21007	Class_Eurotiomycetes		B-PhloemA	1.49434	Class_Sordariomycetes		B-Larva	0	Family_Dermateaceae		G-Larva	0	Alatosessilispora		W-Larva	0.0839027	Clitopilus
B-Gallery	2.15663	Family_Herpotrichiellaceae		B-Phloem	1.19734	Tolypocladium		B-PhloemA	1.27923	Sarocladium		B-Larva	0	Trametes		G-Larva	0	Lecanicillium		W-Larva	0.0149826	Beauveria
B-Gallery	2.08571	Order_Hypocreales		B-Phloem	1.1966	Order_Chaetothyriales		B-PhloemA	1.25886	Mycena		B-Larva	0	Akanthomyces		G-Larva	0	Neopyrenochaeta		W-Larva	0.00898957	Alternaria
B-Gallery	2.00545	Rhinocladiella		B-Phloem	1.14571	Family_Herpotrichiellaceae		B-PhloemA	1.22195	Phaeophyscia		B-Larva	0	Seimatosporium		G-Larva	0	Myriangiaceae_gen_Incertae_sedis		W-Larva	0.00599305	Mortierella
B-Gallery	1.78521	Phylum_Basidiomycota		B-Phloem	1.12176	Order_Mycosphaerellales		B-PhloemA	1.21558	Lecanora		B-Larva	0	Paracladophialophora		G-Larva	0	Order_Capnodiales		W-Larva	0	Family_Dermateaceae
B-Gallery	1.37927	Leptographium		B-Phloem	0.761811	Phaeophyscia		B-PhloemA	1.06666	Phaeosphaeria		B-Larva	0	Stypella		G-Larva	0	Rhinocladiella		W-Larva	0	Trametes
B-Gallery	1.35594	Trichoderma		B-Phloem	0.540302	Teratosphaeria		B-PhloemA	0.968649	Class_Eurotiomycetes		B-Larva	0	Alatosessilispora		G-Larva	0	Pleurotus		W-Larva	0	Akanthomyces
B-Gallery	1.11611	Phaeophyscia		B-Phloem	0.533567	Family_Entolomataceae		B-PhloemA	0.940646	Cladosporium		B-Larva	0	Lecanicillium		G-Larva	0	Powellomycetaceae_gen_Incertae_sedis		W-Larva	0	Seimatosporium
B-Gallery	0.976129	Penicillium		B-Phloem	0.499143	Trichoderma		B-PhloemA	0.814633	Family_Dermateaceae		B-Larva	0	Neopyrenochaeta		G-Larva	0	Class_Eurotiomycetes		W-Larva	0	Paracladophialophora
B-Gallery	0.914537	Cladophialophora		B-Phloem	0.481931	Cladosporium		B-PhloemA	0.665708	Fusarium		B-Larva	0	Myriangiaceae_gen_Incertae_sedis		G-Larva	0	Paraconiothyrium		W-Larva	0	Stypella
B-Gallery	0.625245	Class_Eurotiomycetes		B-Phloem	0.410091	Alatosessilispora		B-PhloemA	0.57788	Family_Cyphellophoraceae		B-Larva	0	Order_Capnodiales		G-Larva	0	Pleurotheciella		W-Larva	0	Alatosessilispora
B-Gallery	0.56832	Sebacinales_gen_Incertae_sedis		B-Phloem	0.330018	Class_Sordariomycetes		B-PhloemA	0.554969	Veronaea		B-Larva	0	Rhinocladiella		G-Larva	0	Phaeoisaria		W-Larva	0	Lecanicillium
B-Gallery	0.500196	Lasionectriopsis		B-Phloem	0.327025	Taphrina		B-PhloemA	0.502781	Acremonium		B-Larva	0	Pleurotus		G-Larva	0	Family_Phaeosphaeriaceae		W-Larva	0	Neopyrenochaeta
B-Gallery	0.466601	Order_Mycosphaerellales		B-Phloem	0.234231	Aaosphaeria		B-PhloemA	0.403498	Taphrina		B-Larva	0	Powellomycetaceae_gen_Incertae_sedis		G-Larva	0	Coprinopsis		W-Larva	0	Myriangiaceae_gen_Incertae_sedis
B-Gallery	0.405009	Capronia		B-Phloem	0.190079	Class_Dothideomycetes		B-PhloemA	0.375495	Capronia		B-Larva	0	Class_Eurotiomycetes		G-Larva	0	Tympanis		W-Larva	0	Order_Capnodiales
B-Gallery	0.342485	Aaosphaeria		B-Phloem	0.188582	Distoseptisporaceae_gen_Incertae_sedis		B-PhloemA	0.36022	Aaosphaeria		B-Larva	0	Paraconiothyrium		G-Larva	0	Family_Orbiliaceae		W-Larva	0	Rhinocladiella
B-Gallery	0.330353	Sarocladium		B-Phloem	0.175112	Order_Hypocreales		B-PhloemA	0.353856	Sporidesmium		B-Larva	0	Pleurotheciella		G-Larva	0	Class_Orbiliomycetes		W-Larva	0	Pleurotus
B-Gallery	0.275294	Cyphellophora		B-Phloem	0.16688	Ropalospora		B-PhloemA	0.313124	Phaeoacremonium		B-Larva	0	Phaeoisaria		G-Larva	0	Parmelia		W-Larva	0	Powellomycetaceae_gen_Incertae_sedis
B-Gallery	0.273428	Bactrodesmium		B-Phloem	0.166132	Sphaeropsis		B-PhloemA	0.309306	Deltopyxis		B-Larva	0	Family_Phaeosphaeriaceae		G-Larva	0	Peniophora		W-Larva	0	Class_Eurotiomycetes
B-Gallery	0.265029	Pleurotheciella		B-Phloem	0.152661	Bacidina		B-PhloemA	0.263483	Order_Helotiales		B-Larva	0	Coprinopsis		G-Larva	0	Neoheleiosa		W-Larva	0	Paraconiothyrium
B-Gallery	0.263163	Gymnopus		B-Phloem	0.145926	Alternaria		B-PhloemA	0.23548	Family_Ceratobasidiaceae		B-Larva	0	Tympanis		G-Larva	0	Ropalospora		W-Larva	0	Pleurotheciella
B-Gallery	0.251964	Alternaria		B-Phloem	0.13994	Cladophialophora		B-PhloemA	0.231661	Virgaria		B-Larva	0	Family_Orbiliaceae		G-Larva	0	Candelariella		W-Larva	0	Phaeoisaria
B-Gallery	0.223035	Family_Phaeomoniellaceae		B-Phloem	0.136198	Acervuloseptoria		B-PhloemA	0.231661	Tolypocladium		B-Larva	0	Class_Orbiliomycetes		G-Larva	0	Sphaeropsis		W-Larva	0	Family_Phaeosphaeriaceae
B-Gallery	0.219302	Order_Helotiales		B-Phloem	0.130211	Family_Teratosphaeriaceae		B-PhloemA	0.213841	Cladophialophora		B-Larva	0	Parmelia		G-Larva	0	Penicillium		W-Larva	0	Coprinopsis
B-Gallery	0.199705	Tolypocladium		B-Phloem	0.107761	Microcera		B-PhloemA	0.20875	Family_Teratosphaeriaceae		B-Larva	0	Peniophora		G-Larva	0	Family_Ramalinaceae		W-Larva	0	Tympanis
B-Gallery	0.185707	Family_Ramalinaceae		B-Phloem	0.107013	Ganoderma		B-PhloemA	0.207477	Clitopilus		B-Larva	0	Neoheleiosa		G-Larva	0	Order_Phaeomoniellales		W-Larva	0	Family_Orbiliaceae
B-Gallery	0.176375	Fusarium		B-Phloem	0.105516	Lecanicillium		B-PhloemA	0.197294	Ropalospora		B-Larva	0	Ropalospora		G-Larva	0	Family_Physciaceae		W-Larva	0	Class_Orbiliomycetes
B-Gallery	0.167043	Order_Pleosporales		B-Phloem	0.0942909	Class_Orbiliomycetes		B-PhloemA	0.180747	Cyphellophora		B-Larva	0	Candelariella		G-Larva	0	Deltopyxis		W-Larva	0	Parmelia
B-Gallery	0.161444	Class_Sordariomycetes		B-Phloem	0.0905492	Order_Auriculariales		B-PhloemA	0.178201	Strobilurus		B-Larva	0	Sphaeropsis		G-Larva	0	Savoryellales_gen_Incertae_sedis		W-Larva	0	Neoheleiosa
B-Gallery	0.152112	Class_Dothideomycetes		B-Phloem	0.0868075	Candida		B-PhloemA	0.175655	Pestalotiopsis		B-Larva	0	Family_Ramalinaceae		G-Larva	0	Hormonema		W-Larva	0	Ropalospora
B-Gallery	0.146513	Family_Ceratobasidiaceae		B-Phloem	0.0823175	Neophaeosphaeriaceae_gen_Incertae_sedis		B-PhloemA	0.156562	Alatosessilispora		B-Larva	0	Order_Phaeomoniellales		G-Larva	0	Neophaeosphaeriaceae_gen_Incertae_sedis		W-Larva	0	Candelariella
B-Gallery	0.125049	Cucurbitariaceae_gen_Incertae_sedis		B-Phloem	0.0755824	Parmelia		B-PhloemA	0.155289	Hypomyces		B-Larva	0	Family_Physciaceae		G-Larva	0	Hypomyces		W-Larva	0	Sphaeropsis
B-Gallery	0.114784	Exophiala		B-Phloem	0.0673506	Periconia		B-PhloemA	0.137469	Phylum_Basidiomycota		B-Larva	0	Deltopyxis		G-Larva	0	Lachnellula		W-Larva	0	Penicillium
B-Gallery	0.113851	Cadophora		B-Phloem	0.0651056	Candelaria		B-PhloemA	0.119649	Order_Chaetothyriales		B-Larva	0	Savoryellales_gen_Incertae_sedis		G-Larva	0	Trichomerium		W-Larva	0	Family_Ramalinaceae
B-Gallery	0.102652	Acremonium		B-Phloem	0.0651056	Cucurbitariaceae_gen_Incertae_sedis		B-PhloemA	0.118376	Septoriella		B-Larva	0	Hormonema		G-Larva	0	Acervuloseptoria		W-Larva	0	Order_Phaeomoniellales
B-Gallery	0.0942533	Lecania		B-Phloem	0.0636089	Cyphellophora		B-PhloemA	0.114558	Ganoderma		B-Larva	0	Neophaeosphaeriaceae_gen_Incertae_sedis		G-Larva	0	Calycina		W-Larva	0	Family_Physciaceae
B-Gallery	0.0914537	Family_Ploettnerulaceae		B-Phloem	0.0628606	Lecanora		B-PhloemA	0.110739	Order_Phaeomoniellales		B-Larva	0	Hypomyces		G-Larva	0	Sporendocladia		W-Larva	0	Deltopyxis
B-Gallery	0.0839881	Order_Capnodiales		B-Phloem	0.0613639	Filobasidium		B-PhloemA	0.109466	Periconia		B-Larva	0	Lachnellula		G-Larva	0	Family_Nectriaceae		W-Larva	0	Savoryellales_gen_Incertae_sedis
B-Gallery	0.0839881	Phaeosphaeria		B-Phloem	0.0598672	Capronia		B-PhloemA	0.104375	Class_Dothideomycetes		B-Larva	0	Trichomerium		G-Larva	0	Family_Phaeomoniellaceae		W-Larva	0	Neophaeosphaeriaceae_gen_Incertae_sedis
B-Gallery	0.0821217	Graphium		B-Phloem	0.0568739	Hypomyces		B-PhloemA	0.0992834	Class_Orbiliomycetes		B-Larva	0	Acervuloseptoria		G-Larva	0	Strobilurus		W-Larva	0	Hypomyces
B-Gallery	0.0774557	Distoseptispora		B-Phloem	0.0561255	Myriangiaceae_gen_Incertae_sedis		B-PhloemA	0.0980105	Candelariella		B-Larva	0	Calycina		G-Larva	0	Helicomyces		W-Larva	0	Lachnellula
B-Gallery	0.0727897	Order_Auriculariales		B-Phloem	0.0553772	Irpex		B-PhloemA	0.0980105	Lachnellula		B-Larva	0	Sporendocladia		G-Larva	0	Camporesiomyces		W-Larva	0	Trichomerium
B-Gallery	0.0727897	Lacrymaria		B-Phloem	0.0508872	Deltopyxis		B-PhloemA	0.0954648	Myriangiaceae_gen_Incertae_sedis		B-Larva	0	Family_Nectriaceae		G-Larva	0	Phaeoacremonium		W-Larva	0	Acervuloseptoria
B-Gallery	0.0718565	Family_Phaeosphaeriaceae		B-Phloem	0.0508872	Stagonospora		B-PhloemA	0.084009	Paracladophialophora		B-Larva	0	Family_Phaeomoniellaceae		G-Larva	0	Phylum_Chytridiomycota		W-Larva	0	Calycina
B-Gallery	0.0634577	Strelitziana		B-Phloem	0.0501388	Lycoperdon		B-PhloemA	0.0789176	Lacrymaria		B-Larva	0	Strobilurus		G-Larva	0	Pestalotiopsis		W-Larva	0	Sporendocladia
B-Gallery	0.0578585	Neodevriesia		B-Phloem	0.0501388	Lachnellula		B-PhloemA	0.0776447	Family_Orbiliaceae		B-Larva	0	Helicomyces		G-Larva	0	Tetracladium		W-Larva	0	Family_Nectriaceae
B-Gallery	0.0550589	Sphaeropsis		B-Phloem	0.0463971	Hyaloscypha		B-PhloemA	0.075099	Order_Orbiliales		B-Larva	0	Camporesiomyces		G-Larva	0	Family_Exidiaceae		W-Larva	0	Strobilurus
B-Gallery	0.0550589	Order_Phaeomoniellales		B-Phloem	0.0441521	Sarcinomyces		B-PhloemA	0.075099	Alternaria		B-Larva	0	Phylum_Chytridiomycota		G-Larva	0	Lycoperdon		W-Larva	0	Helicomyces
B-Gallery	0.0522593	Class_Lecanoromycetes		B-Phloem	0.0411587	Scutula		B-PhloemA	0.075099	Order_Lecanorales		B-Larva	0	Pestalotiopsis		G-Larva	0	Virgaria		W-Larva	0	Camporesiomyces
B-Gallery	0.0503929	Periconia		B-Phloem	0.039662	Debaryomyces		B-PhloemA	0.0738261	Mycosphaerella		B-Larva	0	Tetracladium		G-Larva	0	Mycosphaerella		W-Larva	0	Phaeoacremonium
B-Gallery	0.0485265	Lachnellula		B-Phloem	0.0389137	Crocicreas		B-PhloemA	0.0725532	Peniophora		B-Larva	0	Family_Exidiaceae		G-Larva	0	Mortierella		W-Larva	0	Phylum_Chytridiomycota
B-Gallery	0.0475933	Veronaea		B-Phloem	0.0359203	Spissiomyces		B-PhloemA	0.0725532	Calycina		B-Larva	0	Lycoperdon		G-Larva	0	Physcia		W-Larva	0	Pestalotiopsis
B-Gallery	0.0466601	Pluteus		B-Phloem	0.0314303	Mrakia		B-PhloemA	0.0700075	Crocicreas		B-Larva	0	Virgaria		G-Larva	0	Pluteus		W-Larva	0	Tetracladium
B-Gallery	0.0429273	Order_Lecanorales		B-Phloem	0.030682	Order_Orbiliales		B-PhloemA	0.0674618	Phylum_Chytridiomycota		B-Larva	0	Mycosphaerella		G-Larva	0	Family_Valsaceae		W-Larva	0	Family_Exidiaceae
B-Gallery	0.0419941	Orbilia		B-Phloem	0.0299336	Tetracladium		B-PhloemA	0.0661889	Trametes		B-Larva	0	Mortierella		G-Larva	0	Distoseptisporaceae_gen_Incertae_sedis		W-Larva	0	Lycoperdon
B-Gallery	0.0410609	Neosetophoma		B-Phloem	0.0261919	Strelitziana		B-PhloemA	0.0661889	Order_Capnodiales		B-Larva	0	Physcia		G-Larva	0	Mycoceros		W-Larva	0	Virgaria
B-Gallery	0.0391945	Family_Parmeliaceae		B-Phloem	0.0254436	Order_Capnodiales		B-PhloemA	0.0661889	Malassezia		B-Larva	0	Pluteus		G-Larva	0	Order_Auriculariales		W-Larva	0	Mycosphaerella
B-Gallery	0.0382613	Paradevriesia		B-Phloem	0.0254436	Savoryellales_gen_Incertae_sedis		B-PhloemA	0.0649161	Spissiomyces		B-Larva	0	Family_Valsaceae		G-Larva	0	Thyridium		W-Larva	0	Physcia
B-Gallery	0.0373281	Paraphaeosphaeria		B-Phloem	0.0239469	Leptospora		B-PhloemA	0.0623703	Penicillium		B-Larva	0	Distoseptisporaceae_gen_Incertae_sedis		G-Larva	0	Aphanobasidium		W-Larva	0	Pluteus
B-Gallery	0.0373281	Family_Orbiliaceae		B-Phloem	0.0231986	Exophiala		B-PhloemA	0.0598246	Paraconiothyrium		B-Larva	0	Mycoceros		G-Larva	0	Order_Orbiliales		W-Larva	0	Family_Valsaceae
B-Gallery	0.0373281	Family_Pleurotheciaceae		B-Phloem	0.0231986	Malassezia		B-PhloemA	0.056006	Niesslia		B-Larva	0	Order_Auriculariales		G-Larva	0	Trichaptum		W-Larva	0	Distoseptisporaceae_gen_Incertae_sedis
B-Gallery	0.0326621	Malassezia		B-Phloem	0.0217019	Phaeoacremonium		B-PhloemA	0.0521874	Rinodina		B-Larva	0	Thyridium		G-Larva	0	Family_Myriangiaceae		W-Larva	0	Mycoceros
B-Gallery	0.0317288	Family_Chaetomiaceae		B-Phloem	0.0209535	Sclerostagonospora		B-PhloemA	0.0483688	Microcera		B-Larva	0	Aphanobasidium		G-Larva	0	Tolypocladium		W-Larva	0	Order_Auriculariales
B-Gallery	0.0317288	Wickerhamomyces		B-Phloem	0.0202052	Paracladophialophora		B-PhloemA	0.047096	Pseudopithomyces		B-Larva	0	Order_Orbiliales		G-Larva	0	Rhizopus		W-Larva	0	Thyridium
B-Gallery	0.0317288	Family_Helotiaceae		B-Phloem	0.0202052	Pleopunctum		B-PhloemA	0.0445502	Ophiostoma		B-Larva	0	Trichaptum		G-Larva	0	Lepraria		W-Larva	0	Aphanobasidium
B-Gallery	0.0317288	Itersonilia		B-Phloem	0.0194569	Xylodon		B-PhloemA	0.0420045	Lepraria		B-Larva	0	Family_Myriangiaceae		G-Larva	0	Beauveria		W-Larva	0	Order_Orbiliales
B-Gallery	0.0307956	Metapochonia		B-Phloem	0.0194569	Teichospora		B-PhloemA	0.0407316	Bacidina		B-Larva	0	Tolypocladium		G-Larva	0	Discosia		W-Larva	0	Trichaptum
B-Gallery	0.0307956	Family_Nectriaceae		B-Phloem	0.0187085	Discosia		B-PhloemA	0.0356402	Stagonospora		B-Larva	0	Rhizopus		G-Larva	0	Candida		W-Larva	0	Family_Myriangiaceae
B-Gallery	0.0307956	Samsoniella		B-Phloem	0.0179602	Thyridium		B-PhloemA	0.0229115	Parmelia		B-Larva	0	Lepraria		G-Larva	0	Knufia		W-Larva	0	Tolypocladium
B-Gallery	0.0289292	Achroceratosphaeria		B-Phloem	0.0179602	Phaeosphaeria		B-PhloemA	0.019093	Exophiala		B-Larva	0	Beauveria		G-Larva	0	Crocicreas		W-Larva	0	Lepraria
B-Gallery	0.0289292	Taphrina		B-Phloem	0.0172118	Colletotrichum		B-PhloemA	0.0178201	Metapochonia		B-Larva	0	Discosia		G-Larva	0	Family_Herpotrichiellaceae		W-Larva	0	Discosia
B-Gallery	0.027996	Trichomerium		B-Phloem	0.0157152	Neoheleiosa		B-PhloemA	0.0127286	Exobasidiomycetes_gen_Incertae_sedis		B-Larva	0	Candida		G-Larva	0	Ophiocordycipitaceae_gen_Incertae_sedis		W-Larva	0	Candida
B-Gallery	0.027996	Alatospora		B-Phloem	0.0149668	Sistotrema		B-PhloemA	0.00891005	Family_Botryosphaeriaceae		B-Larva	0	Knufia		G-Larva	0	Metapochonia		W-Larva	0	Knufia
B-Gallery	0.027996	Family_Cyphellophoraceae		B-Phloem	0.0142185	Phylum_Chytridiomycota		B-PhloemA	0.00763718	Bjerkandera		B-Larva	0	Crocicreas		G-Larva	0	Paraphaeosphaeria		W-Larva	0	Crocicreas
B-Gallery	0.0270628	Virgaria		B-Phloem	0.0134701	Sarocladium		B-PhloemA	0.00636432	Lentitheciaceae_gen_Incertae_sedis		B-Larva	0	Family_Herpotrichiellaceae		G-Larva	0	Order_Helotiales		W-Larva	0	Family_Herpotrichiellaceae
B-Gallery	0.0251964	Valsaceae_gen_Incertae_sedis		B-Phloem	0.0127218	Helminthosporium		B-PhloemA	0.00381859	Armillaria		B-Larva	0	Ophiocordycipitaceae_gen_Incertae_sedis		G-Larva	0	Class_Leotiomycetes		W-Larva	0	Ophiocordycipitaceae_gen_Incertae_sedis
B-Gallery	0.0242632	Crocicreas		B-Phloem	0.0119734	Paraphaeosphaeria		B-PhloemA	0.00254573	Diaporthe		B-Larva	0	Paraphaeosphaeria		G-Larva	0	Magnibotryascoma		W-Larva	0	Metapochonia
B-Gallery	0.0214636	Diaporthe		B-Phloem	0.0119734	Family_Valsaceae		B-PhloemA	0	Akanthomyces		B-Larva	0	Order_Helotiales		G-Larva	0	Lacrymaria		W-Larva	0	Paraphaeosphaeria
B-Gallery	0.0205304	Ropalospora		B-Phloem	0.0104768	Aureobasidium		B-PhloemA	0	Seimatosporium		B-Larva	0	Class_Leotiomycetes		G-Larva	0	Neosetophoma		W-Larva	0	Order_Helotiales
B-Gallery	0.0205304	Lycoperdon		B-Phloem	0.00972843	Family_Dermateaceae		B-PhloemA	0	Stypella		B-Larva	0	Magnibotryascoma		G-Larva	0	Annulohypoxylon		W-Larva	0	Class_Leotiomycetes
B-Gallery	0.018664	Pseudopithomyces		B-Phloem	0.00972843	Ramularia		B-PhloemA	0	Lecanicillium		B-Larva	0	Lacrymaria		G-Larva	0	Suillus		W-Larva	0	Magnibotryascoma
B-Gallery	0.0167976	Phaeobotryon		B-Phloem	0.00898009	Rhizopus		B-PhloemA	0	Pleurotus		B-Larva	0	Neosetophoma		G-Larva	0	Rinodina		W-Larva	0	Lacrymaria
B-Gallery	0.0167976	Family_Dothideaceae		B-Phloem	0.00823175	Hormonema		B-PhloemA	0	Pleurotheciella		B-Larva	0	Annulohypoxylon		G-Larva	0	Family_Botryosphaeriaceae		W-Larva	0	Neosetophoma
B-Gallery	0.013998	Bloxamia		B-Phloem	0.00673506	Family_Orbiliaceae		B-PhloemA	0	Phaeoisaria		B-Larva	0	Suillus		G-Larva	0	Order_Pleosporales		W-Larva	0	Annulohypoxylon
B-Gallery	0.0130648	Alatosessilispora		B-Phloem	0.00523838	Metapochonia		B-PhloemA	0	Family_Phaeosphaeriaceae		B-Larva	0	Rinodina		G-Larva	0	Distoseptispora		W-Larva	0	Suillus
B-Gallery	0.0130648	Calycina		B-Phloem	0.00523838	Class_Lecanoromycetes		B-PhloemA	0	Coprinopsis		B-Larva	0	Family_Botryosphaeriaceae		G-Larva	0	Bipolaris		W-Larva	0	Rinodina
B-Gallery	0.0130648	Microcera		B-Phloem	0	Trametes		B-PhloemA	0	Tympanis		B-Larva	0	Order_Pleosporales		G-Larva	0	Proliferodiscus		W-Larva	0	Family_Botryosphaeriaceae
B-Gallery	0.0130648	Leptospora		B-Phloem	0	Akanthomyces		B-PhloemA	0	Powellomycetaceae_gen_Incertae_sedis		B-Larva	0	Distoseptispora		G-Larva	0	Thyronectria		W-Larva	0	Order_Pleosporales
B-Gallery	0.0130648	Flavocillium		B-Phloem	0	Seimatosporium		B-PhloemA	0	Neoheleiosa		B-Larva	0	Bipolaris		G-Larva	0	Myrothecium		W-Larva	0	Distoseptispora
B-Gallery	0.0111984	Paraconiothyrium		B-Phloem	0	Stypella		B-PhloemA	0	Sphaeropsis		B-Larva	0	Proliferodiscus		G-Larva	0	Lecanora		W-Larva	0	Bipolaris
B-Gallery	0.0111984	Family_Teratosphaeriaceae		B-Phloem	0	Pleurotus		B-PhloemA	0	Family_Ramalinaceae		B-Larva	0	Thyronectria		G-Larva	0	Rhizophlyctis		W-Larva	0	Proliferodiscus
B-Gallery	0.0102652	Camarographium		B-Phloem	0	Pleurotheciella		B-PhloemA	0	Family_Physciaceae		B-Larva	0	Myrothecium		G-Larva	0	Graphium		W-Larva	0	Thyronectria
B-Gallery	0.00839881	Candida		B-Phloem	0	Phaeoisaria		B-PhloemA	0	Hormonema		B-Larva	0	Lecanora		G-Larva	0	Clonostachys		W-Larva	0	Myrothecium
B-Gallery	0.00746561	Septoriella		B-Phloem	0	Family_Phaeosphaeriaceae		B-PhloemA	0	Neophaeosphaeriaceae_gen_Incertae_sedis		B-Larva	0	Rhizophlyctis		G-Larva	0	Septoriella		W-Larva	0	Lecanora
B-Gallery	0.00746561	Helminthosporium		B-Phloem	0	Coprinopsis		B-PhloemA	0	Acervuloseptoria		B-Larva	0	Graphium		G-Larva	0	Valsaceae_gen_Incertae_sedis		W-Larva	0	Rhizophlyctis
B-Gallery	0.00559921	Pseudoophiobolus		B-Phloem	0	Tympanis		B-PhloemA	0	Sporendocladia		B-Larva	0	Clonostachys		G-Larva	0	Irpex		W-Larva	0	Graphium
B-Gallery	0.00466601	Trichaptum		B-Phloem	0	Peniophora		B-PhloemA	0	Sarcinomyces		B-Larva	0	Septoriella		G-Larva	0	Cippumomyces		W-Larva	0	Clonostachys
B-Gallery	0.00466601	Hypoxylon		B-Phloem	0	Powellomycetaceae_gen_Incertae_sedis		B-PhloemA	0	Helicomyces		B-Larva	0	Valsaceae_gen_Incertae_sedis		G-Larva	0	Nigrograna		W-Larva	0	Septoriella
B-Gallery	0.00466601	Parathyridaria		B-Phloem	0	Candelariella		B-PhloemA	0	Camporesiomyces		B-Larva	0	Irpex		G-Larva	0	Physisporinus		W-Larva	0	Valsaceae_gen_Incertae_sedis
B-Gallery	0.00373281	Ganoderma		B-Phloem	0	Family_Ramalinaceae		B-PhloemA	0	Rhodotorula		B-Larva	0	Cippumomyces		G-Larva	0	Microcera		W-Larva	0	Irpex
B-Gallery	0	Trametes		B-Phloem	0	Family_Physciaceae		B-PhloemA	0	Tetracladium		B-Larva	0	Nigrograna		G-Larva	0	Class_Agaricomycetes		W-Larva	0	Cippumomyces
B-Gallery	0	Akanthomyces		B-Phloem	0	Calycina		B-PhloemA	0	Family_Exidiaceae		B-Larva	0	Physisporinus		G-Larva	0	Hyaloscypha		W-Larva	0	Nigrograna
B-Gallery	0	Seimatosporium		B-Phloem	0	Sporendocladia		B-PhloemA	0	Lycoperdon		B-Larva	0	Microcera		G-Larva	0	Sclerostagonospora		W-Larva	0	Physisporinus
B-Gallery	0	Paracladophialophora		B-Phloem	0	Strobilurus		B-PhloemA	0	Mortierella		B-Larva	0	Class_Agaricomycetes		G-Larva	0	Aaosphaeria		W-Larva	0	Microcera
B-Gallery	0	Stypella		B-Phloem	0	Helicomyces		B-PhloemA	0	Physcia		B-Larva	0	Hyaloscypha		G-Larva	0	Kingdom_Fungi		W-Larva	0	Class_Agaricomycetes
B-Gallery	0	Lecanicillium		B-Phloem	0	Camporesiomyces		B-PhloemA	0	Pluteus		B-Larva	0	Sclerostagonospora		G-Larva	0	Strelitziana		W-Larva	0	Hyaloscypha
B-Gallery	0	Myriangiaceae_gen_Incertae_sedis		B-Phloem	0	Rhodotorula		B-PhloemA	0	Distoseptisporaceae_gen_Incertae_sedis		B-Larva	0	Aaosphaeria		G-Larva	0	Cladonia		W-Larva	0	Sclerostagonospora
B-Gallery	0	Pleurotus		B-Phloem	0	Pestalotiopsis		B-PhloemA	0	Mycoceros		B-Larva	0	Kingdom_Fungi		G-Larva	0	Scutula		W-Larva	0	Aaosphaeria
B-Gallery	0	Phaeoisaria		B-Phloem	0	Family_Exidiaceae		B-PhloemA	0	Thyridium		B-Larva	0	Strelitziana		G-Larva	0	Exobasidiomycetes_gen_Incertae_sedis		W-Larva	0	Strelitziana
B-Gallery	0	Coprinopsis		B-Phloem	0	Virgaria		B-PhloemA	0	Aphanobasidium		B-Larva	0	Cladonia		G-Larva	0	Neodevriesia		W-Larva	0	Cladonia
B-Gallery	0	Tympanis		B-Phloem	0	Mortierella		B-PhloemA	0	Trichaptum		B-Larva	0	Scutula		G-Larva	0	Hyphodermella		W-Larva	0	Scutula
B-Gallery	0	Class_Orbiliomycetes		B-Phloem	0	Paraconiothyrium		B-PhloemA	0	Family_Myriangiaceae		B-Larva	0	Exobasidiomycetes_gen_Incertae_sedis		G-Larva	0	Leptospora		W-Larva	0	Exobasidiomycetes_gen_Incertae_sedis
B-Gallery	0	Parmelia		B-Phloem	0	Physcia		B-PhloemA	0	Order_Auriculariales		B-Larva	0	Neodevriesia		G-Larva	0	Naganishia		W-Larva	0	Neodevriesia
B-Gallery	0	Peniophora		B-Phloem	0	Pluteus		B-PhloemA	0	Rhizopus		B-Larva	0	Hyphodermella		G-Larva	0	Mucor		W-Larva	0	Hyphodermella
B-Gallery	0	Powellomycetaceae_gen_Incertae_sedis		B-Phloem	0	Mycoceros		B-PhloemA	0	Beauveria		B-Larva	0	Leptospora		G-Larva	0	Stagonospora		W-Larva	0	Leptospora
B-Gallery	0	Neoheleiosa		B-Phloem	0	Aphanobasidium		B-PhloemA	0	Discosia		B-Larva	0	Naganishia		G-Larva	0	Vexillomyces		W-Larva	0	Naganishia
B-Gallery	0	Candelariella		B-Phloem	0	Trichaptum		B-PhloemA	0	Candida		B-Larva	0	Mucor		G-Larva	0	Talaromyces		W-Larva	0	Mucor
B-Gallery	0	Family_Physciaceae		B-Phloem	0	Family_Myriangiaceae		B-PhloemA	0	Neopyrenochaeta		B-Larva	0	Stagonospora		G-Larva	0	Bloxamia		W-Larva	0	Stagonospora
B-Gallery	0	Deltopyxis		B-Phloem	0	Beauveria		B-PhloemA	0	Ophiocordycipitaceae_gen_Incertae_sedis		B-Larva	0	Vexillomyces		G-Larva	0	Lecania		W-Larva	0	Vexillomyces
B-Gallery	0	Hormonema		B-Phloem	0	Neopyrenochaeta		B-PhloemA	0	Paraphaeosphaeria		B-Larva	0	Talaromyces		G-Larva	0	Lasionectriopsis		W-Larva	0	Talaromyces
B-Gallery	0	Neophaeosphaeriaceae_gen_Incertae_sedis		B-Phloem	0	Mycosphaerella		B-PhloemA	0	Class_Leotiomycetes		B-Larva	0	Bloxamia		G-Larva	0	Xylodon		W-Larva	0	Bloxamia
B-Gallery	0	Hypomyces		B-Phloem	0	Ophiocordycipitaceae_gen_Incertae_sedis		B-PhloemA	0	Magnibotryascoma		B-Larva	0	Lecania		G-Larva	0	Ramularia		W-Larva	0	Lecania
B-Gallery	0	Acervuloseptoria		B-Phloem	0	Order_Helotiales		B-PhloemA	0	Trichomerium		B-Larva	0	Lasionectriopsis		G-Larva	0	Order_Mycosphaerellales		W-Larva	0	Lasionectriopsis
B-Gallery	0	Sporendocladia		B-Phloem	0	Class_Leotiomycetes		B-PhloemA	0	Annulohypoxylon		B-Larva	0	Xylodon		G-Larva	0	Kondoa		W-Larva	0	Xylodon
B-Gallery	0	Sarcinomyces		B-Phloem	0	Magnibotryascoma		B-PhloemA	0	Suillus		B-Larva	0	Ramularia		G-Larva	0	Teichospora		W-Larva	0	Ramularia
B-Gallery	0	Strobilurus		B-Phloem	0	Lacrymaria		B-PhloemA	0	Distoseptispora		B-Larva	0	Order_Mycosphaerellales		G-Larva	0	Parapyrenochaeta		W-Larva	0	Order_Mycosphaerellales
B-Gallery	0	Camporesiomyces		B-Phloem	0	Trichomerium		B-PhloemA	0	Bipolaris		B-Larva	0	Kondoa		G-Larva	0	Junewangia		W-Larva	0	Kondoa
B-Gallery	0	Rhodotorula		B-Phloem	0	Annulohypoxylon		B-PhloemA	0	Proliferodiscus		B-Larva	0	Teichospora		G-Larva	0	Family_Chaetomiaceae		W-Larva	0	Teichospora
B-Gallery	0	Phylum_Chytridiomycota		B-Phloem	0	Suillus		B-PhloemA	0	Thyronectria		B-Larva	0	Parapyrenochaeta		G-Larva	0	Hypoxylon		W-Larva	0	Parapyrenochaeta
B-Gallery	0	Pestalotiopsis		B-Phloem	0	Rinodina		B-PhloemA	0	Myrothecium		B-Larva	0	Junewangia		G-Larva	0	Myriangium		W-Larva	0	Junewangia
B-Gallery	0	Tetracladium		B-Phloem	0	Family_Botryosphaeriaceae		B-PhloemA	0	Rhizophlyctis		B-Larva	0	Family_Chaetomiaceae		G-Larva	0	Family_Trichomeriaceae		W-Larva	0	Family_Chaetomiaceae
B-Gallery	0	Family_Exidiaceae		B-Phloem	0	Order_Pleosporales		B-PhloemA	0	Savoryellales_gen_Incertae_sedis		B-Larva	0	Hypoxylon		G-Larva	0	Cadophora		W-Larva	0	Hypoxylon
B-Gallery	0	Mortierella		B-Phloem	0	Distoseptispora		B-PhloemA	0	Graphium		B-Larva	0	Myriangium		G-Larva	0	Armillaria		W-Larva	0	Myriangium
B-Gallery	0	Physcia		B-Phloem	0	Bipolaris		B-PhloemA	0	Clonostachys		B-Larva	0	Family_Trichomeriaceae		G-Larva	0	Exophiala		W-Larva	0	Family_Trichomeriaceae
B-Gallery	0	Distoseptisporaceae_gen_Incertae_sedis		B-Phloem	0	Proliferodiscus		B-PhloemA	0	Valsaceae_gen_Incertae_sedis		B-Larva	0	Cadophora		G-Larva	0	Dothiora		W-Larva	0	Cadophora
B-Gallery	0	Mycoceros		B-Phloem	0	Thyronectria		B-PhloemA	0	Irpex		B-Larva	0	Armillaria		G-Larva	0	Scheffersomyces		W-Larva	0	Armillaria
B-Gallery	0	Thyridium		B-Phloem	0	Myrothecium		B-PhloemA	0	Cippumomyces		B-Larva	0	Exophiala		G-Larva	0	GS18_ord_Incertae_sedis_gen_Incertae_sedis		W-Larva	0	Exophiala
B-Gallery	0	Aphanobasidium		B-Phloem	0	Rhizophlyctis		B-PhloemA	0	Nigrograna		B-Larva	0	Dothiora		G-Larva	0	Alatospora		W-Larva	0	Dothiora
B-Gallery	0	Order_Orbiliales		B-Phloem	0	Graphium		B-PhloemA	0	Physisporinus		B-Larva	0	Scheffersomyces		G-Larva	0	Family_Mycosphaerellaceae		W-Larva	0	Scheffersomyces
B-Gallery	0	Family_Myriangiaceae		B-Phloem	0	Clonostachys		B-PhloemA	0	Class_Agaricomycetes		B-Larva	0	GS18_ord_Incertae_sedis_gen_Incertae_sedis		G-Larva	0	Alternaria		W-Larva	0	GS18_ord_Incertae_sedis_gen_Incertae_sedis
B-Gallery	0	Rhizopus		B-Phloem	0	Septoriella		B-PhloemA	0	Hyaloscypha		B-Larva	0	Alatospora		G-Larva	0	Filobasidium		W-Larva	0	Alatospora
B-Gallery	0	Lepraria		B-Phloem	0	Valsaceae_gen_Incertae_sedis		B-PhloemA	0	Sclerostagonospora		B-Larva	0	Family_Mycosphaerellaceae		G-Larva	0	Achroceratosphaeria		W-Larva	0	Family_Mycosphaerellaceae
B-Gallery	0	Beauveria		B-Phloem	0	Cippumomyces		B-PhloemA	0	Strelitziana		B-Larva	0	Filobasidium		G-Larva	0	Oidiodendron		W-Larva	0	Filobasidium
B-Gallery	0	Discosia		B-Phloem	0	Nigrograna		B-PhloemA	0	Cladonia		B-Larva	0	Achroceratosphaeria		G-Larva	0	Parascedosporium		W-Larva	0	Achroceratosphaeria
B-Gallery	0	Neopyrenochaeta		B-Phloem	0	Physisporinus		B-PhloemA	0	Scutula		B-Larva	0	Oidiodendron		G-Larva	0	Wickerhamomyces		W-Larva	0	Oidiodendron
B-Gallery	0	Mycosphaerella		B-Phloem	0	Cladonia		B-PhloemA	0	Family_Pleurotheciaceae		B-Larva	0	Parascedosporium		G-Larva	0	Family_Peniophoraceae		W-Larva	0	Parascedosporium
B-Gallery	0	Ophiocordycipitaceae_gen_Incertae_sedis		B-Phloem	0	Exobasidiomycetes_gen_Incertae_sedis		B-PhloemA	0	Hyphodermella		B-Larva	0	Wickerhamomyces		G-Larva	0	Paracamarosporium		W-Larva	0	Wickerhamomyces
B-Gallery	0	Class_Leotiomycetes		B-Phloem	0	Family_Pleurotheciaceae		B-PhloemA	0	Leptospora		B-Larva	0	Family_Peniophoraceae		G-Larva	0	Symbiotaphrina		W-Larva	0	Family_Peniophoraceae
B-Gallery	0	Magnibotryascoma		B-Phloem	0	Hyphodermella		B-PhloemA	0	Mucor		B-Larva	0	Paracamarosporium		G-Larva	0	Family_Mortierellaceae		W-Larva	0	Paracamarosporium
B-Gallery	0	Annulohypoxylon		B-Phloem	0	Mucor		B-PhloemA	0	Vexillomyces		B-Larva	0	Symbiotaphrina		G-Larva	0	Rhytidhysteron		W-Larva	0	Symbiotaphrina
B-Gallery	0	Suillus		B-Phloem	0	Vexillomyces		B-PhloemA	0	Talaromyces		B-Larva	0	Family_Mortierellaceae		G-Larva	0	Family_Lentitheciaceae		W-Larva	0	Family_Mortierellaceae
B-Gallery	0	Rinodina		B-Phloem	0	Talaromyces		B-PhloemA	0	Family_Nectriaceae		B-Larva	0	Rhytidhysteron		G-Larva	0	Bjerkandera		W-Larva	0	Rhytidhysteron
B-Gallery	0	Family_Botryosphaeriaceae		B-Phloem	0	Family_Nectriaceae		B-PhloemA	0	Bloxamia		B-Larva	0	Family_Lentitheciaceae		G-Larva	0	Hyphodontia		W-Larva	0	Family_Lentitheciaceae
B-Gallery	0	Bipolaris		B-Phloem	0	Bloxamia		B-PhloemA	0	Lasionectriopsis		B-Larva	0	Bjerkandera		G-Larva	0	Trichoderma		W-Larva	0	Bjerkandera
B-Gallery	0	Proliferodiscus		B-Phloem	0	Lasionectriopsis		B-PhloemA	0	Xylodon		B-Larva	0	Hyphodontia		G-Larva	0	Order_Lecanorales		W-Larva	0	Hyphodontia
B-Gallery	0	Thyronectria		B-Phloem	0	Kondoa		B-PhloemA	0	Ramularia		B-Larva	0	Trichoderma		G-Larva	0	Mrakia		W-Larva	0	Trichoderma
B-Gallery	0	Myrothecium		B-Phloem	0	Parapyrenochaeta		B-PhloemA	0	Kondoa		B-Larva	0	Order_Lecanorales		G-Larva	0	Phaeobotryon		W-Larva	0	Order_Lecanorales
B-Gallery	0	Rhizophlyctis		B-Phloem	0	Junewangia		B-PhloemA	0	Teichospora		B-Larva	0	Mrakia		G-Larva	0	Family_Dothideaceae		W-Larva	0	Mrakia
B-Gallery	0	Savoryellales_gen_Incertae_sedis		B-Phloem	0	Family_Chaetomiaceae		B-PhloemA	0	Parapyrenochaeta		B-Larva	0	Phaeobotryon		G-Larva	0	Clitopilus		W-Larva	0	Phaeobotryon
B-Gallery	0	Clonostachys		B-Phloem	0	Naganishia		B-PhloemA	0	Junewangia		B-Larva	0	Family_Dothideaceae		G-Larva	0	Family_Chrysozymaceae		W-Larva	0	Family_Dothideaceae
B-Gallery	0	Irpex		B-Phloem	0	Hypoxylon		B-PhloemA	0	Family_Chaetomiaceae		B-Larva	0	Family_Chrysozymaceae		G-Larva	0	Parathyridaria		W-Larva	0	Family_Chrysozymaceae
B-Gallery	0	Cippumomyces		B-Phloem	0	Myriangium		B-PhloemA	0	Naganishia		B-Larva	0	Parathyridaria		G-Larva	0	Xenopolyscytalum		W-Larva	0	Parathyridaria
B-Gallery	0	Nigrograna		B-Phloem	0	Family_Trichomeriaceae		B-PhloemA	0	Hypoxylon		B-Larva	0	Xenopolyscytalum		G-Larva	0	Gymnopus		W-Larva	0	Xenopolyscytalum
B-Gallery	0	Physisporinus		B-Phloem	0	Armillaria		B-PhloemA	0	Myriangium		B-Larva	0	Gymnopus		G-Larva	0	Sarocladium		W-Larva	0	Gymnopus
B-Gallery	0	Hyaloscypha		B-Phloem	0	Scheffersomyces		B-PhloemA	0	Family_Trichomeriaceae		B-Larva	0	Sarocladium		G-Larva	0	Family_Helotiaceae		W-Larva	0	Sarocladium
B-Gallery	0	Sclerostagonospora		B-Phloem	0	GS18_ord_Incertae_sedis_gen_Incertae_sedis		B-PhloemA	0	Scheffersomyces		B-Larva	0	Family_Helotiaceae		G-Larva	0	Punctelia		W-Larva	0	Family_Helotiaceae
B-Gallery	0	Cladonia		B-Phloem	0	Dothiora		B-PhloemA	0	GS18_ord_Incertae_sedis_gen_Incertae_sedis		B-Larva	0	Punctelia		G-Larva	0	Pseudodictyosporium		W-Larva	0	Punctelia
B-Gallery	0	Scutula		B-Phloem	0	Alatospora		B-PhloemA	0	Dothiora		B-Larva	0	Pseudodictyosporium		G-Larva	0	Geastrumia		W-Larva	0	Pseudodictyosporium
B-Gallery	0	Exobasidiomycetes_gen_Incertae_sedis		B-Phloem	0	Neodevriesia		B-PhloemA	0	Alatospora		B-Larva	0	Geastrumia		G-Larva	0	Oxyporus		W-Larva	0	Geastrumia
B-Gallery	0	Hyphodermella		B-Phloem	0	Family_Mycosphaerellaceae		B-PhloemA	0	Neodevriesia		B-Larva	0	Oxyporus		G-Larva	0	Family_Tympanidaceae		W-Larva	0	Oxyporus
B-Gallery	0	Mucor		B-Phloem	0	Penicillium		B-PhloemA	0	Colletotrichum		B-Larva	0	Family_Tympanidaceae		G-Larva	0	Pseudoophiobolus		W-Larva	0	Family_Tympanidaceae
B-Gallery	0	Stagonospora		B-Phloem	0	Knufia		B-PhloemA	0	Family_Mycosphaerellaceae		B-Larva	0	Pseudoophiobolus		G-Larva	0	Sistotrema		W-Larva	0	Pseudoophiobolus
B-Gallery	0	Vexillomyces		B-Phloem	0	Achroceratosphaeria		B-PhloemA	0	Filobasidium		B-Larva	0	Spissiomyces		G-Larva	0	Endophragmiella		W-Larva	0	Sistotrema
B-Gallery	0	Talaromyces		B-Phloem	0	Oidiodendron		B-PhloemA	0	Knufia		B-Larva	0	Sistotrema		G-Larva	0	Camarographium		W-Larva	0	Endophragmiella
B-Gallery	0	Xylodon		B-Phloem	0	Parascedosporium		B-PhloemA	0	Achroceratosphaeria		B-Larva	0	Endophragmiella		G-Larva	0	Itersonilia		W-Larva	0	Camarographium
B-Gallery	0	Ramularia		B-Phloem	0	Wickerhamomyces		B-PhloemA	0	Oidiodendron		B-Larva	0	Camarographium		G-Larva	0	Family_Tubeufiaceae		W-Larva	0	Itersonilia
B-Gallery	0	Kondoa		B-Phloem	0	Family_Peniophoraceae		B-PhloemA	0	Parascedosporium		B-Larva	0	Itersonilia		G-Larva	0	Order_Myriangiales		W-Larva	0	Family_Tubeufiaceae
B-Gallery	0	Teichospora		B-Phloem	0	Paracamarosporium		B-PhloemA	0	Wickerhamomyces		B-Larva	0	Family_Tubeufiaceae		G-Larva	0	Acremonium		W-Larva	0	Order_Myriangiales
B-Gallery	0	Parapyrenochaeta		B-Phloem	0	Symbiotaphrina		B-PhloemA	0	Family_Peniophoraceae		B-Larva	0	Order_Myriangiales		G-Larva	0	Candelaria		W-Larva	0	Acremonium
B-Gallery	0	Junewangia		B-Phloem	0	Family_Mortierellaceae		B-PhloemA	0	Paracamarosporium		B-Larva	0	Acremonium		G-Larva	0	Class_Sordariomycetes		W-Larva	0	Candelaria
B-Gallery	0	Naganishia		B-Phloem	0	Rhytidhysteron		B-PhloemA	0	Symbiotaphrina		B-Larva	0	Candelaria		G-Larva	0	Leptographium		W-Larva	0	Class_Sordariomycetes
B-Gallery	0	Myriangium		B-Phloem	0	Family_Lentitheciaceae		B-PhloemA	0	Family_Mortierellaceae		B-Larva	0	Class_Sordariomycetes		G-Larva	0	Phlebia		W-Larva	0	Leptographium
B-Gallery	0	Family_Trichomeriaceae		B-Phloem	0	Bjerkandera		B-PhloemA	0	Rhytidhysteron		B-Larva	0	Leptographium		G-Larva	0	Phylum_Basidiomycota		W-Larva	0	Phlebia
B-Gallery	0	Armillaria		B-Phloem	0	Hyphodontia		B-PhloemA	0	Family_Lentitheciaceae		B-Larva	0	Phlebia		G-Larva	0	Hypholoma		W-Larva	0	Phylum_Basidiomycota
B-Gallery	0	Scheffersomyces		B-Phloem	0	Order_Lecanorales		B-PhloemA	0	Hyphodontia		B-Larva	0	Phylum_Basidiomycota		G-Larva	0	Porodiplodia		W-Larva	0	Hypholoma
B-Gallery	0	GS18_ord_Incertae_sedis_gen_Incertae_sedis		B-Phloem	0	Phaeobotryon		B-PhloemA	0	Mrakia		B-Larva	0	Porodiplodia		G-Larva	0	Family_Sporocadaceae		W-Larva	0	Porodiplodia
B-Gallery	0	Dothiora		B-Phloem	0	Family_Dothideaceae		B-PhloemA	0	Phaeobotryon		B-Larva	0	Family_Sporocadaceae		G-Larva	0	Heteroacanthella		W-Larva	0	Family_Sporocadaceae
B-Gallery	0	Colletotrichum		B-Phloem	0	Family_Chrysozymaceae		B-PhloemA	0	Family_Dothideaceae		B-Larva	0	Heteroacanthella		G-Larva	0	Leptosillia		W-Larva	0	Heteroacanthella
B-Gallery	0	Family_Mycosphaerellaceae		B-Phloem	0	Family_Phaeomoniellaceae		B-PhloemA	0	Family_Chrysozymaceae		B-Larva	0	Leptosillia		G-Larva	0	Pleopunctum		W-Larva	0	Leptosillia
B-Gallery	0	Filobasidium		B-Phloem	0	Parathyridaria		B-PhloemA	0	Family_Phaeomoniellaceae		B-Larva	0	Pleopunctum		G-Larva	0	Pucciniales_gen_Incertae_sedis		W-Larva	0	Pleopunctum
B-Gallery	0	Knufia		B-Phloem	0	Xenopolyscytalum		B-PhloemA	0	Parathyridaria		B-Larva	0	Pucciniales_gen_Incertae_sedis		G-Larva	0	Order_Chaetothyriales		W-Larva	0	Pucciniales_gen_Incertae_sedis
B-Gallery	0	Oidiodendron		B-Phloem	0	Gymnopus		B-PhloemA	0	Xenopolyscytalum		B-Larva	0	Order_Chaetothyriales		G-Larva	0	Barbatosphaeria		W-Larva	0	Order_Chaetothyriales
B-Gallery	0	Parascedosporium		B-Phloem	0	Family_Helotiaceae		B-PhloemA	0	Family_Helotiaceae		B-Larva	0	Barbatosphaeria		G-Larva	0	Phylum_Ascomycota		W-Larva	0	Barbatosphaeria
B-Gallery	0	Family_Peniophoraceae		B-Phloem	0	Punctelia		B-PhloemA	0	Punctelia		B-Larva	0	Phylum_Ascomycota		G-Larva	0	Hemimycena		W-Larva	0	Hemimycena
B-Gallery	0	Paracamarosporium		B-Phloem	0	Pseudodictyosporium		B-PhloemA	0	Pseudodictyosporium		B-Larva	0	Hemimycena		G-Larva	0	Ophiostoma		W-Larva	0	Ophiostoma
B-Gallery	0	Symbiotaphrina		B-Phloem	0	Geastrumia		B-PhloemA	0	Geastrumia		B-Larva	0	Ophiostoma		G-Larva	0	Orbilia		W-Larva	0	Orbilia
B-Gallery	0	Family_Mortierellaceae		B-Phloem	0	Oxyporus		B-PhloemA	0	Oxyporus		B-Larva	0	Orbilia		G-Larva	0	Order_Calosphaeriales		W-Larva	0	Order_Calosphaeriales
B-Gallery	0	Rhytidhysteron		B-Phloem	0	Family_Tympanidaceae		B-PhloemA	0	Family_Tympanidaceae		B-Larva	0	Order_Calosphaeriales		G-Larva	0	Class_Lecanoromycetes		W-Larva	0	Class_Lecanoromycetes
B-Gallery	0	Family_Lentitheciaceae		B-Phloem	0	Neosetophoma		B-PhloemA	0	Neosetophoma		B-Larva	0	Class_Lecanoromycetes		G-Larva	0	Colletotrichum		W-Larva	0	Colletotrichum
B-Gallery	0	Bjerkandera		B-Phloem	0	Pseudoophiobolus		B-PhloemA	0	Pseudoophiobolus		B-Larva	0	Colletotrichum		G-Larva	0	Family_Teratosphaeriaceae		W-Larva	0	Family_Teratosphaeriaceae
B-Gallery	0	Hyphodontia		B-Phloem	0	Endophragmiella		B-PhloemA	0	Sistotrema		B-Larva	0	Family_Teratosphaeriaceae		G-Larva	0	Phaeophyscia		W-Larva	0	Phaeophyscia
B-Gallery	0	Mrakia		B-Phloem	0	Camarographium		B-PhloemA	0	Endophragmiella		B-Larva	0	Sebacinales_gen_Incertae_sedis		G-Larva	0	Sebacinales_gen_Incertae_sedis		W-Larva	0	Sebacinales_gen_Incertae_sedis
B-Gallery	0	Family_Chrysozymaceae		B-Phloem	0	Itersonilia		B-PhloemA	0	Camarographium		B-Larva	0	Ganoderma		G-Larva	0	Ganoderma		W-Larva	0	Ganoderma
B-Gallery	0	Xenopolyscytalum		B-Phloem	0	Family_Tubeufiaceae		B-PhloemA	0	Itersonilia		B-Larva	0	Fomitopsis		G-Larva	0	Family_Cyphellophoraceae		W-Larva	0	Fomitopsis
B-Gallery	0	Punctelia		B-Phloem	0	Order_Myriangiales		B-PhloemA	0	Family_Tubeufiaceae		B-Larva	0	Family_Cyphellophoraceae		G-Larva	0	Cladophialophora		W-Larva	0	Family_Cyphellophoraceae
B-Gallery	0	Pseudodictyosporium		B-Phloem	0	Acremonium		B-PhloemA	0	Aureobasidium		B-Larva	0	Cladophialophora		G-Larva	0	Chaetothyrium		W-Larva	0	Cladophialophora
B-Gallery	0	Geastrumia		B-Phloem	0	Leptographium		B-PhloemA	0	Order_Myriangiales		B-Larva	0	Chaetothyrium		G-Larva	0	Verrucoccum		W-Larva	0	Chaetothyrium
B-Gallery	0	Oxyporus		B-Phloem	0	Phlebia		B-PhloemA	0	Candelaria		B-Larva	0	Verrucoccum		G-Larva	0	Sparassis		W-Larva	0	Verrucoccum
B-Gallery	0	Family_Tympanidaceae		B-Phloem	0	Phylum_Basidiomycota		B-PhloemA	0	Leptographium		B-Larva	0	Sparassis		G-Larva	0	Kordyana		W-Larva	0	Sparassis
B-Gallery	0	Spissiomyces		B-Phloem	0	Hypholoma		B-PhloemA	0	Phlebia		B-Larva	0	Kordyana		G-Larva	0	Niesslia		W-Larva	0	Kordyana
B-Gallery	0	Sistotrema		B-Phloem	0	Porodiplodia		B-PhloemA	0	Hypholoma		B-Larva	0	Niesslia		G-Larva	0	Pseudopithomyces		W-Larva	0	Niesslia
B-Gallery	0	Endophragmiella		B-Phloem	0	Family_Sporocadaceae		B-PhloemA	0	Porodiplodia		B-Larva	0	Pseudopithomyces		G-Larva	0	Taphrina		W-Larva	0	Pseudopithomyces
B-Gallery	0	Family_Tubeufiaceae		B-Phloem	0	Leptosillia		B-PhloemA	0	Family_Sporocadaceae		B-Larva	0	Taphrina		G-Larva	0	Botryosphaeria		W-Larva	0	Taphrina
B-Gallery	0	Aureobasidium		B-Phloem	0	Pucciniales_gen_Incertae_sedis		B-PhloemA	0	Leptosillia		B-Larva	0	Botryosphaeria		G-Larva	0	Teratosphaeria		W-Larva	0	Botryosphaeria
B-Gallery	0	Order_Myriangiales		B-Phloem	0	Barbatosphaeria		B-PhloemA	0	Pleopunctum		B-Larva	0	Teratosphaeria		G-Larva	0	Diaporthe		W-Larva	0	Teratosphaeria
B-Gallery	0	Candelaria		B-Phloem	0	Hemimycena		B-PhloemA	0	Pucciniales_gen_Incertae_sedis		B-Larva	0	Diaporthe		G-Larva	0	Phaeosphaeria		W-Larva	0	Diaporthe
B-Gallery	0	Phlebia		B-Phloem	0	Ophiostoma		B-PhloemA	0	Barbatosphaeria		B-Larva	0	Phaeosphaeria		G-Larva	0	Cylindrobasidium		W-Larva	0	Phaeosphaeria
B-Gallery	0	Hypholoma		B-Phloem	0	Orbilia		B-PhloemA	0	Family_Valsaceae		B-Larva	0	Colacogloea		G-Larva	0	Colacogloea		W-Larva	0	Cylindrobasidium
B-Gallery	0	Porodiplodia		B-Phloem	0	Order_Calosphaeriales		B-PhloemA	0	Hemimycena		B-Larva	0	Family_Entolomataceae		G-Larva	0	Family_Entolomataceae		W-Larva	0	Colacogloea
B-Gallery	0	Family_Sporocadaceae		B-Phloem	0	Cadophora		B-PhloemA	0	Orbilia		B-Larva	0	Family_Pleurotheciaceae		G-Larva	0	Family_Pleurotheciaceae		W-Larva	0	Family_Entolomataceae
B-Gallery	0	Leptosillia		B-Phloem	0	Fusarium		B-PhloemA	0	Order_Calosphaeriales		B-Larva	0	Class_Dothideomycetes		G-Larva	0	Class_Dothideomycetes		W-Larva	0	Family_Pleurotheciaceae
B-Gallery	0	Pleopunctum		B-Phloem	0	Sebacinales_gen_Incertae_sedis		B-PhloemA	0	Class_Lecanoromycetes		B-Larva	0	Gliomastix		G-Larva	0	Gliomastix		W-Larva	0	Class_Dothideomycetes
B-Gallery	0	Pucciniales_gen_Incertae_sedis		B-Phloem	0	Fomitopsis		B-PhloemA	0	Cadophora		B-Larva	0	Flavocillium		G-Larva	0	Flavocillium		W-Larva	0	Gliomastix
B-Gallery	0	Order_Chaetothyriales		B-Phloem	0	Family_Cyphellophoraceae		B-PhloemA	0	Sebacinales_gen_Incertae_sedis		B-Larva	0	Helminthosporium		G-Larva	0	Helminthosporium		W-Larva	0	Flavocillium
B-Gallery	0	Barbatosphaeria		B-Phloem	0	Chaetothyrium		B-PhloemA	0	Fomitopsis		B-Larva	0	Sporidesmium		G-Larva	0	Sporidesmium		W-Larva	0	Helminthosporium
B-Gallery	0	Family_Valsaceae		B-Phloem	0	Kordyana		B-PhloemA	0	Chaetothyrium		B-Larva	0	Family_Parmeliaceae		G-Larva	0	Family_Parmeliaceae		W-Larva	0	Sporidesmium
B-Gallery	0	Hemimycena		B-Phloem	0	Niesslia		B-PhloemA	0	Sparassis		B-Larva	0	Veronaea		G-Larva	0	Veronaea		W-Larva	0	Family_Parmeliaceae
B-Gallery	0	Ophiostoma		B-Phloem	0	Pseudopithomyces		B-PhloemA	0	Kordyana		B-Larva	0	Mycena		G-Larva	0	Mycena		W-Larva	0	Veronaea
B-Gallery	0	Order_Calosphaeriales		B-Phloem	0	Heteroacanthella		B-PhloemA	0	Heteroacanthella		B-Larva	0	Sarcinomyces		G-Larva	0	Sarcinomyces		W-Larva	0	Mycena
B-Gallery	0	Fomitopsis		B-Phloem	0	Botryosphaeria		B-PhloemA	0	Botryosphaeria		B-Larva	0	Periconia		G-Larva	0	Periconia		W-Larva	0	Sarcinomyces
B-Gallery	0	Chaetothyrium		B-Phloem	0	Diaporthe		B-PhloemA	0	Teratosphaeria		B-Larva	0	Bacidina		G-Larva	0	Bacidina		W-Larva	0	Periconia
B-Gallery	0	Kordyana		B-Phloem	0	Cylindrobasidium		B-PhloemA	0	Cylindrobasidium		B-Larva	0	Meira		G-Larva	0	Meira		W-Larva	0	Bacidina
B-Gallery	0	Heteroacanthella		B-Phloem	0	Colacogloea		B-PhloemA	0	Colacogloea		B-Larva	0	Fusarium		G-Larva	0	Fusarium		W-Larva	0	Meira
B-Gallery	0	Botryosphaeria		B-Phloem	0	Gliomastix		B-PhloemA	0	Family_Entolomataceae		B-Larva	0	Family_Ceratobasidiaceae		G-Larva	0	Family_Ceratobasidiaceae		W-Larva	0	Family_Ceratobasidiaceae
B-Gallery	0	Teratosphaeria		B-Phloem	0	Flavocillium		B-PhloemA	0	Gliomastix		B-Larva	0	Debaryomyces		G-Larva	0	Debaryomyces		W-Larva	0	Debaryomyces
B-Gallery	0	Cylindrobasidium		B-Phloem	0	Family_Parmeliaceae		B-PhloemA	0	Flavocillium		B-Larva	0	Cucurbitariaceae_gen_Incertae_sedis		G-Larva	0	Cucurbitariaceae_gen_Incertae_sedis		W-Larva	0	Cucurbitariaceae_gen_Incertae_sedis
B-Gallery	0	Colacogloea		B-Phloem	0	Veronaea		B-PhloemA	0	Helminthosporium		B-Larva	0	Pragmopora		G-Larva	0	Pragmopora		W-Larva	0	Pragmopora
B-Gallery	0	Family_Entolomataceae		B-Phloem	0	Verrucoccum		B-PhloemA	0	Family_Parmeliaceae		B-Larva	0	Nothophaeomoniella		G-Larva	0	Nothophaeomoniella		W-Larva	0	Nothophaeomoniella
B-Gallery	0	Gliomastix		B-Phloem	0	Meira		B-PhloemA	0	Verrucoccum		B-Larva	0	Caespitomonium		G-Larva	0	Caespitomonium		W-Larva	0	Caespitomonium
B-Gallery	0	Mycena		B-Phloem	0	Family_Ceratobasidiaceae		B-PhloemA	0	Meira		B-Larva	0	Rhodotorula		G-Larva	0	Rhodotorula		W-Larva	0	Rhodotorula
B-Gallery	0	Verrucoccum		B-Phloem	0	Pragmopora		B-PhloemA	0	Debaryomyces		B-Larva	0	Samsoniella		G-Larva	0	Samsoniella		W-Larva	0	Samsoniella
B-Gallery	0	Bacidina		B-Phloem	0	Nothophaeomoniella		B-PhloemA	0	Cucurbitariaceae_gen_Incertae_sedis		B-Larva	0	Lentitheciaceae_gen_Incertae_sedis		G-Larva	0	Lentitheciaceae_gen_Incertae_sedis		W-Larva	0	Lentitheciaceae_gen_Incertae_sedis
B-Gallery	0	Meira		B-Phloem	0	Caespitomonium		B-PhloemA	0	Pragmopora		B-Larva	0	Cyphellophora		G-Larva	0	Cyphellophora		W-Larva	0	Cyphellophora
B-Gallery	0	Debaryomyces		B-Phloem	0	Samsoniella		B-PhloemA	0	Nothophaeomoniella		B-Larva	0	Order_Hypocreales		G-Larva	0	Order_Hypocreales		W-Larva	0	Order_Hypocreales
B-Gallery	0	Pragmopora		B-Phloem	0	Lentitheciaceae_gen_Incertae_sedis		B-PhloemA	0	Caespitomonium		B-Larva	0	Family_Ploettnerulaceae		G-Larva	0	Family_Ploettnerulaceae		W-Larva	0	Family_Ploettnerulaceae
B-Gallery	0	Nothophaeomoniella		B-Phloem	0	Clitopilus		B-PhloemA	0	Samsoniella		B-Larva	0	Capronia		G-Larva	0	Capronia		W-Larva	0	Capronia
B-Gallery	0	Caespitomonium		B-Phloem	0	Family_Ploettnerulaceae		B-PhloemA	0	Family_Ploettnerulaceae		B-Larva	0	Paradevriesia		G-Larva	0	Paradevriesia		W-Larva	0	Paradevriesia
B-Gallery	0	Lentitheciaceae_gen_Incertae_sedis		B-Phloem	0	Paradevriesia		B-PhloemA	0	Paradevriesia		B-Larva	0	Aureobasidium		G-Larva	0	Aureobasidium		W-Larva	0	Aureobasidium
B-Gallery	0	Clitopilus		B-Phloem	0	Bactrodesmium		B-PhloemA	0	Bactrodesmium		B-Larva	0	Bactrodesmium		G-Larva	0	Bactrodesmium		W-Larva	0	Bactrodesmium
Green ash
Sample	Abundance	Genus		Sample	Abundance	Genus		Sample	Abundance	Genus
G-Gallery	17.5815	Family_Dermateaceae		G-Phloem	52.7345	Camarographium		G-PhloemA	28.1996	Camarographium
G-Gallery	16.8539	Camarographium		G-Phloem	9.90947	Phylum_Ascomycota		G-PhloemA	26.8546	Order_Phaeomoniellales
G-Gallery	15.4519	Phaeoacremonium		G-Phloem	9.34916	Kingdom_Fungi		G-PhloemA	13.1199	Leptosillia
G-Gallery	9.98567	Fusarium		G-Phloem	8.63559	Fusarium		G-PhloemA	4.90757	Phylum_Ascomycota
G-Gallery	9.23278	Order_Hypocreales		G-Phloem	4.83889	Leptosillia		G-PhloemA	4.33699	Mycena
G-Gallery	4.6264	Order_Phaeomoniellales		G-Phloem	2.03094	Rhinocladiella		G-PhloemA	3.3846	Cladosporium
G-Gallery	4.48046	Kingdom_Fungi		G-Phloem	1.9012	Penicillium		G-PhloemA	2.58213	Chaetothyrium
G-Gallery	4.05633	Gliomastix		G-Phloem	1.58825	Sporidesmium		G-PhloemA	1.85732	Rhinocladiella
G-Gallery	3.33031	Phylum_Ascomycota		G-Phloem	0.871828	Order_Phaeomoniellales		G-PhloemA	1.52404	Distoseptisporaceae_gen_Incertae_sedis
G-Gallery	2.01684	Thyronectria		G-Phloem	0.849016	Savoryellales_gen_Incertae_sedis		G-PhloemA	1.15085	Penicillium
G-Gallery	1.11063	Rhinocladiella		G-Phloem	0.738523	Cladosporium		G-PhloemA	1.03005	Microcera
G-Gallery	1.10431	Mycena		G-Phloem	0.728543	Distoseptispora		G-PhloemA	0.851004	Helminthosporium
G-Gallery	1.02949	Niesslia		G-Phloem	0.645851	Microcera		G-PhloemA	0.808939	Order_Hypocreales
G-Gallery	0.921487	Orbilia		G-Phloem	0.532506	Family_Dermateaceae		G-PhloemA	0.718338	Pseudopithomyces
G-Gallery	0.890928	Pseudodictyosporium		G-Phloem	0.499715	Order_Mycosphaerellales		G-PhloemA	0.701081	Candelaria
G-Gallery	0.778706	Microcera		G-Phloem	0.497576	Order_Hypocreales		G-PhloemA	0.669802	Order_Mycosphaerellales
G-Gallery	0.570068	Penicillium		G-Phloem	0.352866	Lentitheciaceae_gen_Incertae_sedis		G-PhloemA	0.5037	Phaeophyscia
G-Gallery	0.564272	Cadophora		G-Phloem	0.332193	Candelaria		G-PhloemA	0.495071	Kingdom_Fungi
G-Gallery	0.481028	Candelaria		G-Phloem	0.322213	Kondoa		G-PhloemA	0.463792	Caespitomonium
G-Gallery	0.478393	Class_Sordariomycetes		G-Phloem	0.258768	Order_Pleosporales		G-PhloemA	0.458399	Niesslia
G-Gallery	0.349838	Family_Herpotrichiellaceae		G-Phloem	0.195324	Class_Sordariomycetes		G-PhloemA	0.399077	Gliomastix
G-Gallery	0.329291	Colacogloea		G-Phloem	0.178928	Alternaria		G-PhloemA	0.387212	Alternaria
G-Gallery	0.315065	Cladosporium		G-Phloem	0.161819	Powellomycetaceae_gen_Incertae_sedis		G-PhloemA	0.330047	Parmelia
G-Gallery	0.278185	Stypella		G-Phloem	0.142572	Ganoderma		G-PhloemA	0.322497	Savoryellales_gen_Incertae_sedis
G-Gallery	0.276077	Distoseptispora		G-Phloem	0.126176	Neoheleiosa		G-PhloemA	0.279354	Family_Phaeomoniellaceae
G-Gallery	0.258164	Phaeoisaria		G-Phloem	0.10978	Pluteus		G-PhloemA	0.272882	Endophragmiella
G-Gallery	0.249207	Phaeophyscia		G-Phloem	0.0983747	Family_Botryosphaeriaceae		G-PhloemA	0.272882	Sporidesmium
G-Gallery	0.220756	Veronaea		G-Phloem	0.0976618	Paradevriesia		G-PhloemA	0.227582	Verrucoccum
G-Gallery	0.196521	Savoryellales_gen_Incertae_sedis		G-Phloem	0.0933847	Pseudodictyosporium		G-PhloemA	0.174731	Family_Tubeufiaceae
G-Gallery	0.170177	Phylum_Basidiomycota		G-Phloem	0.0898204	Tolypocladium		G-PhloemA	0.156395	Pseudodictyosporium
G-Gallery	0.158059	Sarocladium		G-Phloem	0.081266	Spissiomyces		G-PhloemA	0.146688	Family_Teratosphaeriaceae
G-Gallery	0.155425	Capronia		G-Phloem	0.0805532	Candida		G-PhloemA	0.142373	Stypella
G-Gallery	0.1412	Family_Physciaceae		G-Phloem	0.0784146	Orbilia		G-PhloemA	0.126195	Clonostachys
G-Gallery	0.116437	Sporidesmium		G-Phloem	0.0748503	Class_Orbiliomycetes		G-PhloemA	0.113252	Order_Pleosporales
G-Gallery	0.115383	Distoseptisporaceae_gen_Incertae_sedis		G-Phloem	0.066296	Trichomerium		G-PhloemA	0.112173	Debaryomyces
G-Gallery	0.113803	Family_Botryosphaeriaceae		G-Phloem	0.0620188	Malassezia		G-PhloemA	0.10678	Phaeoacremonium
G-Gallery	0.106427	Kondoa		G-Phloem	0.0584545	Pestalotiopsis		G-PhloemA	0.104623	Fusarium
G-Gallery	0.0848252	Neopyrenochaeta		G-Phloem	0.0548902	Physisporinus		G-PhloemA	0.0906012	Lentitheciaceae_gen_Incertae_sedis
G-Gallery	0.0695462	Family_Tubeufiaceae		G-Phloem	0.0534645	Phaeoacremonium		G-PhloemA	0.0841297	Acremonium
G-Gallery	0.0616432	Verrucoccum		G-Phloem	0.0513259	Chaetothyrium		G-PhloemA	0.0830511	Physcia
G-Gallery	0.0553208	Clitopilus		G-Phloem	0.0484745	Parapyrenochaeta		G-PhloemA	0.0798153	Class_Sordariomycetes
G-Gallery	0.0537402	Family_Phaeomoniellaceae		G-Phloem	0.0470488	Family_Teratosphaeriaceae		G-PhloemA	0.0787368	Peniophora
G-Gallery	0.0526865	Order_Mycosphaerellales		G-Phloem	0.0420587	Sarcinomyces		G-PhloemA	0.0722652	Junewangia
G-Gallery	0.0500522	Ganoderma		G-Phloem	0.0370687	Family_Trichomeriaceae		G-PhloemA	0.0722652	Orbilia
G-Gallery	0.0421492	Proliferodiscus		G-Phloem	0.0349301	Trichoderma		G-PhloemA	0.0657937	Distoseptispora
G-Gallery	0.0410955	Family_Orbiliaceae		G-Phloem	0.0327916	Gliomastix		G-PhloemA	0.0614794	Phaeoisaria
G-Gallery	0.0321388	Lecania		G-Phloem	0.030653	Knufia		G-PhloemA	0.0593222	Rhizophlyctis
G-Gallery	0.031085	Order_Helotiales		G-Phloem	0.030653	Mycena		G-PhloemA	0.0560865	Family_Botryosphaeriaceae
G-Gallery	0.0305582	Family_Mortierellaceae		G-Phloem	0.0263758	Ophiocordycipitaceae_gen_Incertae_sedis		G-PhloemA	0.0550079	Family_Herpotrichiellaceae
G-Gallery	0.0279238	Exophiala		G-Phloem	0.0220987	Dothiora		G-PhloemA	0.0550079	Hypholoma
G-Gallery	0.0221283	Lentitheciaceae_gen_Incertae_sedis		G-Phloem	0.0192472	Phaeobotryon		G-PhloemA	0.0485364	Calycina
G-Gallery	0.0210746	Pseudopithomyces		G-Phloem	0.0171086	Sarocladium		G-PhloemA	0.0463792	Paradevriesia
G-Gallery	0.0205477	Alternaria		G-Phloem	0.0142572	Parmelia		G-PhloemA	0.044222	Rhodotorula
G-Gallery	0.0184403	Family_Nectriaceae		G-Phloem	0.0135443	Family_Herpotrichiellaceae		G-PhloemA	0.0377505	Sporendocladia
G-Gallery	0.0173865	Rhizophlyctis		G-Phloem	0.0106929	Heteroacanthella		G-PhloemA	0.0366719	Virgaria
G-Gallery	0.0126448	Family_Pleurotheciaceae		G-Phloem	0	Trametes		G-PhloemA	0.0345147	Hyphodermella
G-Gallery	0.0126448	Helminthosporium		G-Phloem	0	Akanthomyces		G-PhloemA	0.0345147	Filobasidium
G-Gallery	0.0121179	Sarcinomyces		G-Phloem	0	Seimatosporium		G-PhloemA	0.0345147	Ganoderma
G-Gallery	0.011591	Cladophialophora		G-Phloem	0	Paracladophialophora		G-PhloemA	0.0334362	Sclerostagonospora
G-Gallery	0.0110642	Order_Pleosporales		G-Phloem	0	Stypella		G-PhloemA	0.031279	Lecania
G-Gallery	0.0105373	Tolypocladium		G-Phloem	0	Alatosessilispora		G-PhloemA	0.031279	Phaeosphaeria
G-Gallery	0.0105373	Acremonium		G-Phloem	0	Metapochonia		G-PhloemA	0.0302004	Coprinopsis
G-Gallery	0.0100104	Tympanis		G-Phloem	0	Lecanicillium		G-PhloemA	0.0302004	Talaromyces
G-Gallery	0.00948357	Cyphellophora		G-Phloem	0	Capronia		G-PhloemA	0.0291218	Family_Nectriaceae
G-Gallery	0.0089567	Order_Chaetothyriales		G-Phloem	0	Myriangiaceae_gen_Incertae_sedis		G-PhloemA	0.0291218	Order_Chaetothyriales
G-Gallery	0.00790297	Powellomycetaceae_gen_Incertae_sedis		G-Phloem	0	Order_Capnodiales		G-PhloemA	0.0269646	Phylum_Basidiomycota
G-Gallery	0.00790297	Nothophaeomoniella		G-Phloem	0	Pleurotus		G-PhloemA	0.0258861	Sarocladium
G-Gallery	0.00579551	Candelariella		G-Phloem	0	Cyphellophora		G-PhloemA	0.0248075	Beauveria
G-Gallery	0.00526865	Mrakia		G-Phloem	0	Class_Eurotiomycetes		G-PhloemA	0.0248075	Colletotrichum
G-Gallery	0.00474178	Myriangium		G-Phloem	0	Pleurotheciella		G-PhloemA	0.0204931	Ophiocordycipitaceae_gen_Incertae_sedis
G-Gallery	0.00421492	Nigrograna		G-Phloem	0	Phaeoisaria		G-PhloemA	0.0204931	Class_Dothideomycetes
G-Gallery	0.00368805	Akanthomyces		G-Phloem	0	Family_Phaeosphaeriaceae		G-PhloemA	0.0194145	Parapyrenochaeta
G-Gallery	0.00368805	Endophragmiella		G-Phloem	0	Coprinopsis		G-PhloemA	0.018336	Kondoa
G-Gallery	0.00316119	Paracladophialophora		G-Phloem	0	Tympanis		G-PhloemA	0.0172574	Oxyporus
G-Gallery	0.00316119	Beauveria		G-Phloem	0	Peniophora		G-PhloemA	0.012943	Tolypocladium
G-Gallery	0.00263432	Cylindrobasidium		G-Phloem	0	Ropalospora		G-PhloemA	0.012943	Exobasidiomycetes_gen_Incertae_sedis
G-Gallery	0.00210746	Candida		G-Phloem	0	Candelariella		G-PhloemA	0.0107859	Family_Dermateaceae
G-Gallery	0.00210746	Neosetophoma		G-Phloem	0	Sphaeropsis		G-PhloemA	0.00862869	Parascedosporium
G-Gallery	0.00158059	Dothiora		G-Phloem	0	Family_Ramalinaceae		G-PhloemA	0.0075501	Malassezia
G-Gallery	0.00158059	Family_Teratosphaeriaceae		G-Phloem	0	Family_Physciaceae		G-PhloemA	0.00647151	Family_Physciaceae
G-Gallery	0.00105373	Trametes		G-Phloem	0	Deltopyxis		G-PhloemA	0.00431434	Kordyana
G-Gallery	0.00105373	Aureobasidium		G-Phloem	0	Hormonema		G-PhloemA	0	Trametes
G-Gallery	0.00105373	Taphrina		G-Phloem	0	Neophaeosphaeriaceae_gen_Incertae_sedis		G-PhloemA	0	Akanthomyces
G-Gallery	0	Seimatosporium		G-Phloem	0	Hypomyces		G-PhloemA	0	Seimatosporium
G-Gallery	0	Alatosessilispora		G-Phloem	0	Acervuloseptoria		G-PhloemA	0	Paracladophialophora
G-Gallery	0	Metapochonia		G-Phloem	0	Calycina		G-PhloemA	0	Alatosessilispora
G-Gallery	0	Lecanicillium		G-Phloem	0	Sporendocladia		G-PhloemA	0	Metapochonia
G-Gallery	0	Myriangiaceae_gen_Incertae_sedis		G-Phloem	0	Strobilurus		G-PhloemA	0	Lecanicillium
G-Gallery	0	Order_Capnodiales		G-Phloem	0	Helicomyces		G-PhloemA	0	Capronia
G-Gallery	0	Pleurotus		G-Phloem	0	Camporesiomyces		G-PhloemA	0	Myriangiaceae_gen_Incertae_sedis
G-Gallery	0	Class_Eurotiomycetes		G-Phloem	0	Rhodotorula		G-PhloemA	0	Order_Capnodiales
G-Gallery	0	Pleurotheciella		G-Phloem	0	Phylum_Chytridiomycota		G-PhloemA	0	Pleurotus
G-Gallery	0	Family_Phaeosphaeriaceae		G-Phloem	0	Tetracladium		G-PhloemA	0	Cyphellophora
G-Gallery	0	Coprinopsis		G-Phloem	0	Family_Exidiaceae		G-PhloemA	0	Class_Eurotiomycetes
G-Gallery	0	Class_Orbiliomycetes		G-Phloem	0	Lycoperdon		G-PhloemA	0	Pleurotheciella
G-Gallery	0	Parmelia		G-Phloem	0	Virgaria		G-PhloemA	0	Family_Phaeosphaeriaceae
G-Gallery	0	Peniophora		G-Phloem	0	Mortierella		G-PhloemA	0	Tympanis
G-Gallery	0	Neoheleiosa		G-Phloem	0	Paraconiothyrium		G-PhloemA	0	Class_Orbiliomycetes
G-Gallery	0	Ropalospora		G-Phloem	0	Physcia		G-PhloemA	0	Powellomycetaceae_gen_Incertae_sedis
G-Gallery	0	Sphaeropsis		G-Phloem	0	Distoseptisporaceae_gen_Incertae_sedis		G-PhloemA	0	Neoheleiosa
G-Gallery	0	Family_Ramalinaceae		G-Phloem	0	Mycoceros		G-PhloemA	0	Ropalospora
G-Gallery	0	Deltopyxis		G-Phloem	0	Thyridium		G-PhloemA	0	Candelariella
G-Gallery	0	Hormonema		G-Phloem	0	Aphanobasidium		G-PhloemA	0	Sphaeropsis
G-Gallery	0	Neophaeosphaeriaceae_gen_Incertae_sedis		G-Phloem	0	Order_Orbiliales		G-PhloemA	0	Family_Ramalinaceae
G-Gallery	0	Hypomyces		G-Phloem	0	Trichaptum		G-PhloemA	0	Deltopyxis
G-Gallery	0	Acervuloseptoria		G-Phloem	0	Family_Myriangiaceae		G-PhloemA	0	Hormonema
G-Gallery	0	Calycina		G-Phloem	0	Order_Auriculariales		G-PhloemA	0	Neophaeosphaeriaceae_gen_Incertae_sedis
G-Gallery	0	Sporendocladia		G-Phloem	0	Rhizopus		G-PhloemA	0	Hypomyces
G-Gallery	0	Strobilurus		G-Phloem	0	Lepraria		G-PhloemA	0	Acervuloseptoria
G-Gallery	0	Helicomyces		G-Phloem	0	Beauveria		G-PhloemA	0	Sarcinomyces
G-Gallery	0	Camporesiomyces		G-Phloem	0	Discosia		G-PhloemA	0	Strobilurus
G-Gallery	0	Rhodotorula		G-Phloem	0	Neopyrenochaeta		G-PhloemA	0	Helicomyces
G-Gallery	0	Phylum_Chytridiomycota		G-Phloem	0	Crocicreas		G-PhloemA	0	Camporesiomyces
G-Gallery	0	Pestalotiopsis		G-Phloem	0	Mycosphaerella		G-PhloemA	0	Phylum_Chytridiomycota
G-Gallery	0	Tetracladium		G-Phloem	0	Paraphaeosphaeria		G-PhloemA	0	Pestalotiopsis
G-Gallery	0	Family_Exidiaceae		G-Phloem	0	Order_Helotiales		G-PhloemA	0	Tetracladium
G-Gallery	0	Lycoperdon		G-Phloem	0	Class_Leotiomycetes		G-PhloemA	0	Family_Exidiaceae
G-Gallery	0	Virgaria		G-Phloem	0	Magnibotryascoma		G-PhloemA	0	Lycoperdon
G-Gallery	0	Mortierella		G-Phloem	0	Lacrymaria		G-PhloemA	0	Mortierella
G-Gallery	0	Paraconiothyrium		G-Phloem	0	Annulohypoxylon		G-PhloemA	0	Paraconiothyrium
G-Gallery	0	Physcia		G-Phloem	0	Suillus		G-PhloemA	0	Pluteus
G-Gallery	0	Pluteus		G-Phloem	0	Rinodina		G-PhloemA	0	Mycoceros
G-Gallery	0	Mycoceros		G-Phloem	0	Bipolaris		G-PhloemA	0	Thyridium
G-Gallery	0	Thyridium		G-Phloem	0	Proliferodiscus		G-PhloemA	0	Aphanobasidium
G-Gallery	0	Aphanobasidium		G-Phloem	0	Thyronectria		G-PhloemA	0	Order_Orbiliales
G-Gallery	0	Order_Orbiliales		G-Phloem	0	Myrothecium		G-PhloemA	0	Trichaptum
G-Gallery	0	Trichaptum		G-Phloem	0	Lecanora		G-PhloemA	0	Family_Myriangiaceae
G-Gallery	0	Family_Myriangiaceae		G-Phloem	0	Rhizophlyctis		G-PhloemA	0	Order_Auriculariales
G-Gallery	0	Order_Auriculariales		G-Phloem	0	Graphium		G-PhloemA	0	Rhizopus
G-Gallery	0	Rhizopus		G-Phloem	0	Clonostachys		G-PhloemA	0	Lepraria
G-Gallery	0	Lepraria		G-Phloem	0	Septoriella		G-PhloemA	0	Discosia
G-Gallery	0	Discosia		G-Phloem	0	Valsaceae_gen_Incertae_sedis		G-PhloemA	0	Candida
G-Gallery	0	Crocicreas		G-Phloem	0	Irpex		G-PhloemA	0	Neopyrenochaeta
G-Gallery	0	Mycosphaerella		G-Phloem	0	Cippumomyces		G-PhloemA	0	Crocicreas
G-Gallery	0	Ophiocordycipitaceae_gen_Incertae_sedis		G-Phloem	0	Nigrograna		G-PhloemA	0	Mycosphaerella
G-Gallery	0	Paraphaeosphaeria		G-Phloem	0	Lachnellula		G-PhloemA	0	Paraphaeosphaeria
G-Gallery	0	Class_Leotiomycetes		G-Phloem	0	Class_Agaricomycetes		G-PhloemA	0	Order_Helotiales
G-Gallery	0	Magnibotryascoma		G-Phloem	0	Hyaloscypha		G-PhloemA	0	Class_Leotiomycetes
G-Gallery	0	Lacrymaria		G-Phloem	0	Sclerostagonospora		G-PhloemA	0	Magnibotryascoma
G-Gallery	0	Trichomerium		G-Phloem	0	Aaosphaeria		G-PhloemA	0	Lacrymaria
G-Gallery	0	Annulohypoxylon		G-Phloem	0	Strelitziana		G-PhloemA	0	Trichomerium
G-Gallery	0	Suillus		G-Phloem	0	Cladonia		G-PhloemA	0	Annulohypoxylon
G-Gallery	0	Rinodina		G-Phloem	0	Scutula		G-PhloemA	0	Suillus
G-Gallery	0	Bipolaris		G-Phloem	0	Exobasidiomycetes_gen_Incertae_sedis		G-PhloemA	0	Rinodina
G-Gallery	0	Myrothecium		G-Phloem	0	Family_Orbiliaceae		G-PhloemA	0	Bipolaris
G-Gallery	0	Lecanora		G-Phloem	0	Family_Pleurotheciaceae		G-PhloemA	0	Proliferodiscus
G-Gallery	0	Graphium		G-Phloem	0	Hyphodermella		G-PhloemA	0	Thyronectria
G-Gallery	0	Clonostachys		G-Phloem	0	Leptospora		G-PhloemA	0	Myrothecium
G-Gallery	0	Septoriella		G-Phloem	0	Mucor		G-PhloemA	0	Lecanora
G-Gallery	0	Valsaceae_gen_Incertae_sedis		G-Phloem	0	Stagonospora		G-PhloemA	0	Graphium
G-Gallery	0	Irpex		G-Phloem	0	Vexillomyces		G-PhloemA	0	Septoriella
G-Gallery	0	Cippumomyces		G-Phloem	0	Talaromyces		G-PhloemA	0	Valsaceae_gen_Incertae_sedis
G-Gallery	0	Physisporinus		G-Phloem	0	Family_Nectriaceae		G-PhloemA	0	Irpex
G-Gallery	0	Lachnellula		G-Phloem	0	Bloxamia		G-PhloemA	0	Cippumomyces
G-Gallery	0	Class_Agaricomycetes		G-Phloem	0	Lecania		G-PhloemA	0	Nigrograna
G-Gallery	0	Hyaloscypha		G-Phloem	0	Lasionectriopsis		G-PhloemA	0	Physisporinus
G-Gallery	0	Sclerostagonospora		G-Phloem	0	Xylodon		G-PhloemA	0	Lachnellula
G-Gallery	0	Aaosphaeria		G-Phloem	0	Ramularia		G-PhloemA	0	Class_Agaricomycetes
G-Gallery	0	Strelitziana		G-Phloem	0	Teichospora		G-PhloemA	0	Hyaloscypha
G-Gallery	0	Cladonia		G-Phloem	0	Junewangia		G-PhloemA	0	Aaosphaeria
G-Gallery	0	Scutula		G-Phloem	0	Family_Chaetomiaceae		G-PhloemA	0	Strelitziana
G-Gallery	0	Exobasidiomycetes_gen_Incertae_sedis		G-Phloem	0	Naganishia		G-PhloemA	0	Cladonia
G-Gallery	0	Hyphodermella		G-Phloem	0	Hypoxylon		G-PhloemA	0	Scutula
G-Gallery	0	Leptospora		G-Phloem	0	Myriangium		G-PhloemA	0	Family_Orbiliaceae
G-Gallery	0	Mucor		G-Phloem	0	Armillaria		G-PhloemA	0	Family_Pleurotheciaceae
G-Gallery	0	Stagonospora		G-Phloem	0	Exophiala		G-PhloemA	0	Leptospora
G-Gallery	0	Vexillomyces		G-Phloem	0	Scheffersomyces		G-PhloemA	0	Mucor
G-Gallery	0	Talaromyces		G-Phloem	0	GS18_ord_Incertae_sedis_gen_Incertae_sedis		G-PhloemA	0	Stagonospora
G-Gallery	0	Bloxamia		G-Phloem	0	Alatospora		G-PhloemA	0	Vexillomyces
G-Gallery	0	Lasionectriopsis		G-Phloem	0	Neodevriesia		G-PhloemA	0	Bloxamia
G-Gallery	0	Xylodon		G-Phloem	0	Colletotrichum		G-PhloemA	0	Lasionectriopsis
G-Gallery	0	Ramularia		G-Phloem	0	Family_Mycosphaerellaceae		G-PhloemA	0	Xylodon
G-Gallery	0	Teichospora		G-Phloem	0	Filobasidium		G-PhloemA	0	Ramularia
G-Gallery	0	Parapyrenochaeta		G-Phloem	0	Achroceratosphaeria		G-PhloemA	0	Teichospora
G-Gallery	0	Junewangia		G-Phloem	0	Oidiodendron		G-PhloemA	0	Family_Chaetomiaceae
G-Gallery	0	Family_Chaetomiaceae		G-Phloem	0	Parascedosporium		G-PhloemA	0	Naganishia
G-Gallery	0	Naganishia		G-Phloem	0	Wickerhamomyces		G-PhloemA	0	Hypoxylon
G-Gallery	0	Hypoxylon		G-Phloem	0	Family_Peniophoraceae		G-PhloemA	0	Myriangium
G-Gallery	0	Family_Trichomeriaceae		G-Phloem	0	Paracamarosporium		G-PhloemA	0	Family_Trichomeriaceae
G-Gallery	0	Armillaria		G-Phloem	0	Symbiotaphrina		G-PhloemA	0	Armillaria
G-Gallery	0	Scheffersomyces		G-Phloem	0	Family_Mortierellaceae		G-PhloemA	0	Exophiala
G-Gallery	0	GS18_ord_Incertae_sedis_gen_Incertae_sedis		G-Phloem	0	Rhytidhysteron		G-PhloemA	0	Scheffersomyces
G-Gallery	0	Alatospora		G-Phloem	0	Family_Lentitheciaceae		G-PhloemA	0	GS18_ord_Incertae_sedis_gen_Incertae_sedis
G-Gallery	0	Neodevriesia		G-Phloem	0	Bjerkandera		G-PhloemA	0	Dothiora
G-Gallery	0	Colletotrichum		G-Phloem	0	Hyphodontia		G-PhloemA	0	Alatospora
G-Gallery	0	Family_Mycosphaerellaceae		G-Phloem	0	Order_Lecanorales		G-PhloemA	0	Neodevriesia
G-Gallery	0	Filobasidium		G-Phloem	0	Mrakia		G-PhloemA	0	Family_Mycosphaerellaceae
G-Gallery	0	Knufia		G-Phloem	0	Family_Dothideaceae		G-PhloemA	0	Knufia
G-Gallery	0	Achroceratosphaeria		G-Phloem	0	Family_Chrysozymaceae		G-PhloemA	0	Achroceratosphaeria
G-Gallery	0	Oidiodendron		G-Phloem	0	Family_Phaeomoniellaceae		G-PhloemA	0	Oidiodendron
G-Gallery	0	Parascedosporium		G-Phloem	0	Parathyridaria		G-PhloemA	0	Wickerhamomyces
G-Gallery	0	Wickerhamomyces		G-Phloem	0	Xenopolyscytalum		G-PhloemA	0	Family_Peniophoraceae
G-Gallery	0	Family_Peniophoraceae		G-Phloem	0	Gymnopus		G-PhloemA	0	Paracamarosporium
G-Gallery	0	Paracamarosporium		G-Phloem	0	Family_Helotiaceae		G-PhloemA	0	Symbiotaphrina
G-Gallery	0	Symbiotaphrina		G-Phloem	0	Punctelia		G-PhloemA	0	Family_Mortierellaceae
G-Gallery	0	Rhytidhysteron		G-Phloem	0	Geastrumia		G-PhloemA	0	Rhytidhysteron
G-Gallery	0	Family_Lentitheciaceae		G-Phloem	0	Oxyporus		G-PhloemA	0	Family_Lentitheciaceae
G-Gallery	0	Bjerkandera		G-Phloem	0	Family_Tympanidaceae		G-PhloemA	0	Bjerkandera
G-Gallery	0	Hyphodontia		G-Phloem	0	Neosetophoma		G-PhloemA	0	Hyphodontia
G-Gallery	0	Order_Lecanorales		G-Phloem	0	Pseudoophiobolus		G-PhloemA	0	Order_Lecanorales
G-Gallery	0	Phaeobotryon		G-Phloem	0	Sistotrema		G-PhloemA	0	Mrakia
G-Gallery	0	Family_Dothideaceae		G-Phloem	0	Endophragmiella		G-PhloemA	0	Phaeobotryon
G-Gallery	0	Family_Chrysozymaceae		G-Phloem	0	Itersonilia		G-PhloemA	0	Family_Dothideaceae
G-Gallery	0	Parathyridaria		G-Phloem	0	Family_Tubeufiaceae		G-PhloemA	0	Family_Chrysozymaceae
G-Gallery	0	Xenopolyscytalum		G-Phloem	0	Aureobasidium		G-PhloemA	0	Parathyridaria
G-Gallery	0	Gymnopus		G-Phloem	0	Order_Myriangiales		G-PhloemA	0	Xenopolyscytalum
G-Gallery	0	Family_Helotiaceae		G-Phloem	0	Acremonium		G-PhloemA	0	Gymnopus
G-Gallery	0	Punctelia		G-Phloem	0	Leptographium		G-PhloemA	0	Family_Helotiaceae
G-Gallery	0	Geastrumia		G-Phloem	0	Phlebia		G-PhloemA	0	Punctelia
G-Gallery	0	Oxyporus		G-Phloem	0	Phylum_Basidiomycota		G-PhloemA	0	Geastrumia
G-Gallery	0	Family_Tympanidaceae		G-Phloem	0	Hypholoma		G-PhloemA	0	Family_Tympanidaceae
G-Gallery	0	Pseudoophiobolus		G-Phloem	0	Porodiplodia		G-PhloemA	0	Neosetophoma
G-Gallery	0	Spissiomyces		G-Phloem	0	Phaeophyscia		G-PhloemA	0	Pseudoophiobolus
G-Gallery	0	Sistotrema		G-Phloem	0	Family_Sporocadaceae		G-PhloemA	0	Spissiomyces
G-Gallery	0	Itersonilia		G-Phloem	0	Pleopunctum		G-PhloemA	0	Sistotrema
G-Gallery	0	Order_Myriangiales		G-Phloem	0	Pucciniales_gen_Incertae_sedis		G-PhloemA	0	Itersonilia
G-Gallery	0	Leptographium		G-Phloem	0	Order_Chaetothyriales		G-PhloemA	0	Aureobasidium
G-Gallery	0	Phlebia		G-Phloem	0	Barbatosphaeria		G-PhloemA	0	Order_Myriangiales
G-Gallery	0	Hypholoma		G-Phloem	0	Family_Valsaceae		G-PhloemA	0	Leptographium
G-Gallery	0	Porodiplodia		G-Phloem	0	Hemimycena		G-PhloemA	0	Phlebia
G-Gallery	0	Family_Sporocadaceae		G-Phloem	0	Ophiostoma		G-PhloemA	0	Porodiplodia
G-Gallery	0	Leptosillia		G-Phloem	0	Order_Calosphaeriales		G-PhloemA	0	Family_Sporocadaceae
G-Gallery	0	Pleopunctum		G-Phloem	0	Class_Lecanoromycetes		G-PhloemA	0	Pleopunctum
G-Gallery	0	Pucciniales_gen_Incertae_sedis		G-Phloem	0	Cadophora		G-PhloemA	0	Pucciniales_gen_Incertae_sedis
G-Gallery	0	Barbatosphaeria		G-Phloem	0	Sebacinales_gen_Incertae_sedis		G-PhloemA	0	Barbatosphaeria
G-Gallery	0	Family_Valsaceae		G-Phloem	0	Fomitopsis		G-PhloemA	0	Family_Valsaceae
G-Gallery	0	Hemimycena		G-Phloem	0	Family_Cyphellophoraceae		G-PhloemA	0	Hemimycena
G-Gallery	0	Ophiostoma		G-Phloem	0	Cladophialophora		G-PhloemA	0	Ophiostoma
G-Gallery	0	Order_Calosphaeriales		G-Phloem	0	Sparassis		G-PhloemA	0	Order_Calosphaeriales
G-Gallery	0	Class_Lecanoromycetes		G-Phloem	0	Kordyana		G-PhloemA	0	Class_Lecanoromycetes
G-Gallery	0	Sebacinales_gen_Incertae_sedis		G-Phloem	0	Niesslia		G-PhloemA	0	Cadophora
G-Gallery	0	Fomitopsis		G-Phloem	0	Pseudopithomyces		G-PhloemA	0	Sebacinales_gen_Incertae_sedis
G-Gallery	0	Family_Cyphellophoraceae		G-Phloem	0	Taphrina		G-PhloemA	0	Fomitopsis
G-Gallery	0	Chaetothyrium		G-Phloem	0	Botryosphaeria		G-PhloemA	0	Family_Cyphellophoraceae
G-Gallery	0	Sparassis		G-Phloem	0	Teratosphaeria		G-PhloemA	0	Cladophialophora
G-Gallery	0	Kordyana		G-Phloem	0	Diaporthe		G-PhloemA	0	Sparassis
G-Gallery	0	Heteroacanthella		G-Phloem	0	Phaeosphaeria		G-PhloemA	0	Taphrina
G-Gallery	0	Botryosphaeria		G-Phloem	0	Cylindrobasidium		G-PhloemA	0	Heteroacanthella
G-Gallery	0	Teratosphaeria		G-Phloem	0	Colacogloea		G-PhloemA	0	Botryosphaeria
G-Gallery	0	Diaporthe		G-Phloem	0	Family_Entolomataceae		G-PhloemA	0	Teratosphaeria
G-Gallery	0	Phaeosphaeria		G-Phloem	0	Class_Dothideomycetes		G-PhloemA	0	Diaporthe
G-Gallery	0	Trichoderma		G-Phloem	0	Flavocillium		G-PhloemA	0	Cylindrobasidium
G-Gallery	0	Family_Entolomataceae		G-Phloem	0	Helminthosporium		G-PhloemA	0	Trichoderma
G-Gallery	0	Class_Dothideomycetes		G-Phloem	0	Family_Parmeliaceae		G-PhloemA	0	Colacogloea
G-Gallery	0	Flavocillium		G-Phloem	0	Veronaea		G-PhloemA	0	Family_Entolomataceae
G-Gallery	0	Family_Parmeliaceae		G-Phloem	0	Periconia		G-PhloemA	0	Flavocillium
G-Gallery	0	Periconia		G-Phloem	0	Verrucoccum		G-PhloemA	0	Family_Parmeliaceae
G-Gallery	0	Malassezia		G-Phloem	0	Bacidina		G-PhloemA	0	Veronaea
G-Gallery	0	Bacidina		G-Phloem	0	Meira		G-PhloemA	0	Periconia
G-Gallery	0	Meira		G-Phloem	0	Family_Ceratobasidiaceae		G-PhloemA	0	Bacidina
G-Gallery	0	Family_Ceratobasidiaceae		G-Phloem	0	Debaryomyces		G-PhloemA	0	Meira
G-Gallery	0	Debaryomyces		G-Phloem	0	Cucurbitariaceae_gen_Incertae_sedis		G-PhloemA	0	Family_Ceratobasidiaceae
G-Gallery	0	Cucurbitariaceae_gen_Incertae_sedis		G-Phloem	0	Pragmopora		G-PhloemA	0	Cucurbitariaceae_gen_Incertae_sedis
G-Gallery	0	Pragmopora		G-Phloem	0	Nothophaeomoniella		G-PhloemA	0	Pragmopora
G-Gallery	0	Caespitomonium		G-Phloem	0	Caespitomonium		G-PhloemA	0	Nothophaeomoniella
G-Gallery	0	Samsoniella		G-Phloem	0	Samsoniella		G-PhloemA	0	Samsoniella
G-Gallery	0	Family_Ploettnerulaceae		G-Phloem	0	Clitopilus		G-PhloemA	0	Clitopilus
G-Gallery	0	Paradevriesia		G-Phloem	0	Family_Ploettnerulaceae		G-PhloemA	0	Family_Ploettnerulaceae
G-Gallery	0	Bactrodesmium		G-Phloem	0	Bactrodesmium		G-PhloemA	0	Bactrodesmium
White ash
Sample	Abundance	Genus		Sample	Abundance	Genus		Sample	Abundance	Genus
W-Gallery	23.417	Phylum_Ascomycota		W-Phloem	27.4674	Order_Phaeomoniellales		W-PhloemA	19.7037	Phylum_Ascomycota
W-Gallery	14.1749	Phaeoacremonium		W-Phloem	27.0377	Family_Phaeomoniellaceae		W-PhloemA	18.8447	Cladosporium
W-Gallery	13.4501	Kingdom_Fungi		W-Phloem	7.14624	Sporidesmium		W-PhloemA	16.5328	Alternaria
W-Gallery	9.8917	Acremonium		W-Phloem	6.62175	Mycena		W-PhloemA	7.4587	Mycena
W-Gallery	6.178	Niesslia		W-Phloem	5.73515	Order_Pleosporales		W-PhloemA	5.1949	Gliomastix
W-Gallery	4.11373	Leptographium		W-Phloem	3.19034	Phylum_Ascomycota		W-PhloemA	3.5785	Kingdom_Fungi
W-Gallery	3.91588	Botryosphaeria		W-Phloem	2.73544	Suillus		W-PhloemA	2.83472	Order_Lecanorales
W-Gallery	2.80146	Sporidesmium		W-Phloem	2.50245	Order_Mycosphaerellales		W-PhloemA	2.26694	Penicillium
W-Gallery	1.88181	Order_Helotiales		W-Phloem	2.11513	Kingdom_Fungi		W-PhloemA	2.22609	Order_Mycosphaerellales
W-Gallery	1.68087	Cladosporium		W-Phloem	1.36772	Orbilia		W-PhloemA	2.17371	Rhinocladiella
W-Gallery	1.44542	Aaosphaeria		W-Phloem	1.36369	Rhinocladiella		W-PhloemA	1.89086	Class_Sordariomycetes
W-Gallery	1.37946	Scheffersomyces		W-Phloem	1.25576	Tolypocladium		W-PhloemA	1.54098	Family_Phaeomoniellaceae
W-Gallery	1.3018	Family_Herpotrichiellaceae		W-Phloem	1.07925	Pleopunctum		W-PhloemA	1.4666	Hemimycena
W-Gallery	1.21489	Fusarium		W-Phloem	0.947117	Heteroacanthella		W-PhloemA	0.918719	Family_Herpotrichiellaceae
W-Gallery	1.18407	Order_Pleosporales		W-Phloem	0.909797	Cladosporium		W-PhloemA	0.804534	Fusarium
W-Gallery	0.918409	Gliomastix		W-Phloem	0.895676	Family_Teratosphaeriaceae		W-PhloemA	0.721776	Distoseptispora
W-Gallery	0.915328	Rhinocladiella		W-Phloem	0.823054	Verrucoccum		W-PhloemA	0.710253	Tolypocladium
W-Gallery	0.856771	Distoseptisporaceae_gen_Incertae_sedis		W-Phloem	0.623342	Distoseptisporaceae_gen_Incertae_sedis		W-PhloemA	0.678825	Phaeophyscia
W-Gallery	0.817323	Ophiostoma		W-Phloem	0.544668	Family_Dermateaceae		W-PhloemA	0.667302	Sporidesmium
W-Gallery	0.705758	Order_Calosphaeriales		W-Phloem	0.504322	Alternaria		W-PhloemA	0.625399	Pragmopora
W-Gallery	0.687883	Penicillium		W-Phloem	0.479106	Acremonium		W-PhloemA	0.553117	Family_Teratosphaeriaceae
W-Gallery	0.679253	Savoryellales_gen_Incertae_sedis		W-Phloem	0.390345	Order_Helotiales		W-PhloemA	0.552069	Order_Hypocreales
W-Gallery	0.647201	Exophiala		W-Phloem	0.310662	Order_Hypocreales		W-PhloemA	0.52588	Distoseptisporaceae_gen_Incertae_sedis
W-Gallery	0.57077	Valsaceae_gen_Incertae_sedis		W-Phloem	0.277377	Teratosphaeria		W-PhloemA	0.442075	Microcera
W-Gallery	0.518377	Order_Mycosphaerellales		W-Phloem	0.23804	Class_Sordariomycetes		W-PhloemA	0.41798	Order_Chaetothyriales
W-Gallery	0.3612	Cadophora		W-Phloem	0.217867	Family_Herpotrichiellaceae		W-PhloemA	0.401219	Order_Pleosporales
W-Gallery	0.315588	Distoseptispora		W-Phloem	0.206772	Lecanicillium		W-PhloemA	0.393886	Phaeoacremonium
W-Gallery	0.313739	Order_Hypocreales		W-Phloem	0.205763	Debaryomyces		W-PhloemA	0.303795	Neophaeosphaeriaceae_gen_Incertae_sedis
W-Gallery	0.283536	Class_Sordariomycetes		W-Phloem	0.195677	Rhodotorula		W-PhloemA	0.277606	Family_Phaeosphaeriaceae
W-Gallery	0.184915	Cladophialophora		W-Phloem	0.164409	Family_Myriangiaceae		W-PhloemA	0.249322	Taphrina
W-Gallery	0.175053	Thyronectria		W-Phloem	0.148271	Virgaria		W-PhloemA	0.241989	Trichoderma
W-Gallery	0.162109	Taphrina		W-Phloem	0.131124	Trichoderma		W-PhloemA	0.216847	Class_Eurotiomycetes
W-Gallery	0.139302	Capronia		W-Phloem	0.129106	Savoryellales_gen_Incertae_sedis		W-PhloemA	0.205324	Class_Orbiliomycetes
W-Gallery	0.127591	Alternaria		W-Phloem	0.126081	Lecania		W-PhloemA	0.204276	Class_Dothideomycetes
W-Gallery	0.126358	Family_Entolomataceae		W-Phloem	0.111959	Phaeophyscia		W-PhloemA	0.202181	Candelaria
W-Gallery	0.125742	Graphium		W-Phloem	0.110951	Class_Dothideomycetes		W-PhloemA	0.174944	Acremonium
W-Gallery	0.123276	Tympanis		W-Phloem	0.102882	Order_Chaetothyriales		W-PhloemA	0.174944	Pseudopithomyces
W-Gallery	0.122044	Family_Teratosphaeriaceae		W-Phloem	0.0948125	Lentitheciaceae_gen_Incertae_sedis		W-PhloemA	0.163421	Paracladophialophora
W-Gallery	0.119578	Sporendocladia		W-Phloem	0.0917866	Phaeoacremonium		W-PhloemA	0.163421	Paraconiothyrium
W-Gallery	0.11588	Tolypocladium		W-Phloem	0.0817002	Bacidina		W-PhloemA	0.161326	Mycosphaerella
W-Gallery	0.101087	Caespitomonium		W-Phloem	0.0786742	Family_Tubeufiaceae		W-PhloemA	0.145612	Savoryellales_gen_Incertae_sedis
W-Gallery	0.0930737	Class_Eurotiomycetes		W-Phloem	0.0776656	Neophaeosphaeriaceae_gen_Incertae_sedis		W-PhloemA	0.138279	Metapochonia
W-Gallery	0.0869099	Sarocladium		W-Phloem	0.073631	Hypoxylon		W-PhloemA	0.138279	Cucurbitariaceae_gen_Incertae_sedis
W-Gallery	0.0844444	Naganishia		W-Phloem	0.0706051	Myriangiaceae_gen_Incertae_sedis		W-PhloemA	0.137232	Family_Pleurotheciaceae
W-Gallery	0.0795133	Verrucoccum		W-Phloem	0.0706051	Cadophora		W-PhloemA	0.136184	Ophiostoma
W-Gallery	0.0782805	Meira		W-Phloem	0.0685878	Capronia		W-PhloemA	0.134089	Cladophialophora
W-Gallery	0.0770478	Order_Chaetothyriales		W-Phloem	0.0655619	Neoheleiosa		W-PhloemA	0.131994	Periconia
W-Gallery	0.0745822	Veronaea		W-Phloem	0.0655619	Strobilurus		W-PhloemA	0.106852	Debaryomyces
W-Gallery	0.0684184	Phylum_Basidiomycota		W-Phloem	0.0645532	Talaromyces		W-PhloemA	0.104757	Bipolaris
W-Gallery	0.0616382	Annulohypoxylon		W-Phloem	0.0645532	Fusarium		W-PhloemA	0.104757	Myrothecium
W-Gallery	0.0610218	Trichoderma		W-Phloem	0.0564841	Niesslia		W-PhloemA	0.0953289	Lecania
W-Gallery	0.0560908	Mycosphaerella		W-Phloem	0.0544668	Helminthosporium		W-PhloemA	0.0848532	Order_Capnodiales
W-Gallery	0.0486942	Cladonia		W-Phloem	0.0474063	Cladophialophora		W-PhloemA	0.0838056	Lentitheciaceae_gen_Incertae_sedis
W-Gallery	0.0480778	Paracladophialophora		W-Phloem	0.045389	Lecanora		W-PhloemA	0.0796153	Phylum_Basidiomycota
W-Gallery	0.0480778	Class_Dothideomycetes		W-Phloem	0.0403458	Dothiora		W-PhloemA	0.0628542	Calycina
W-Gallery	0.0474614	Candelaria		W-Phloem	0.0353025	Ganoderma		W-PhloemA	0.0607591	Discosia
W-Gallery	0.0443795	Parmelia		W-Phloem	0.0322766	Paraconiothyrium		W-PhloemA	0.0586639	Order_Helotiales
W-Gallery	0.0443795	Colacogloea		W-Phloem	0.0322766	Gliomastix		W-PhloemA	0.0555212	Peniophora
W-Gallery	0.0363666	Family_Nectriaceae		W-Phloem	0.0322766	Cucurbitariaceae_gen_Incertae_sedis		W-PhloemA	0.0544736	Pleopunctum
W-Gallery	0.0351338	Mycena		W-Phloem	0.0262247	Acervuloseptoria		W-PhloemA	0.0513309	Paradevriesia
W-Gallery	0.033901	Order_Phaeomoniellales		W-Phloem	0.0242075	Candida		W-PhloemA	0.0502834	Kondoa
W-Gallery	0.0320519	Neoheleiosa		W-Phloem	0.0221902	Myrothecium		W-PhloemA	0.0502834	Orbilia
W-Gallery	0.0314355	Class_Lecanoromycetes		W-Phloem	0.0221902	Penicillium		W-PhloemA	0.0471407	Colletotrichum
W-Gallery	0.0308191	Family_Parmeliaceae		W-Phloem	0.0221902	Taphrina		W-PhloemA	0.0460931	Order_Phaeomoniellales
W-Gallery	0.0228061	Order_Capnodiales		W-Phloem	0.0201729	Leptographium		W-PhloemA	0.0439979	Armillaria
W-Gallery	0.0228061	Xenopolyscytalum		W-Phloem	0.0181556	Family_Sporocadaceae		W-PhloemA	0.0419028	Powellomycetaceae_gen_Incertae_sedis
W-Gallery	0.0203406	Pseudoophiobolus		W-Phloem	0.014121	Calycina		W-PhloemA	0.0419028	Bacidina
W-Gallery	0.0191078	Powellomycetaceae_gen_Incertae_sedis		W-Phloem	0.014121	Naganishia		W-PhloemA	0.0387601	Capronia
W-Gallery	0.0191078	Family_Physciaceae		W-Phloem	0.0131124	Order_Orbiliales		W-PhloemA	0.0377125	Family_Chrysozymaceae
W-Gallery	0.0191078	Armillaria		W-Phloem	0.0121037	Family_Dothideaceae		W-PhloemA	0.0356174	Lycoperdon
W-Gallery	0.0184915	Class_Orbiliomycetes		W-Phloem	0.0121037	Chaetothyrium		W-PhloemA	0.0356174	Family_Dothideaceae
W-Gallery	0.0166423	Family_Phaeomoniellaceae		W-Phloem	0.0100864	Microcera		W-PhloemA	0.0345698	Hypoxylon
W-Gallery	0.0160259	Family_Dermateaceae		W-Phloem	0.00504322	Phaeosphaeria		W-PhloemA	0.0335222	Class_Leotiomycetes
W-Gallery	0.0160259	Family_Mycosphaerellaceae		W-Phloem	0.00403458	Exophiala		W-PhloemA	0.0335222	Sarocladium
W-Gallery	0.0160259	Family_Mortierellaceae		W-Phloem	0.00302593	Lasionectriopsis		W-PhloemA	0.0324747	Family_Dermateaceae
W-Gallery	0.0160259	Hypholoma		W-Phloem	0	Trametes		W-PhloemA	0.0324747	Aureobasidium
W-Gallery	0.0147932	Kondoa		W-Phloem	0	Akanthomyces		W-PhloemA	0.0303795	Mucor
W-Gallery	0.0141768	Family_Dothideaceae		W-Phloem	0	Seimatosporium		W-PhloemA	0.0303795	Clitopilus
W-Gallery	0.0141768	Malassezia		W-Phloem	0	Paracladophialophora		W-PhloemA	0.0282844	Neosetophoma
W-Gallery	0.0135604	Wickerhamomyces		W-Phloem	0	Stypella		W-PhloemA	0.0261893	Strobilurus
W-Gallery	0.0135604	Ganoderma		W-Phloem	0	Alatosessilispora		W-PhloemA	0.0261893	Family_Trichomeriaceae
W-Gallery	0.012944	Punctelia		W-Phloem	0	Metapochonia		W-PhloemA	0.0261893	Punctelia
W-Gallery	0.0117113	Akanthomyces		W-Phloem	0	Order_Capnodiales		W-PhloemA	0.0261893	Oxyporus
W-Gallery	0.0110949	Deltopyxis		W-Phloem	0	Pleurotus		W-PhloemA	0.0240941	Candelariella
W-Gallery	0.00986212	Junewangia		W-Phloem	0	Cyphellophora		W-PhloemA	0.0209514	Acervuloseptoria
W-Gallery	0.00862935	Mucor		W-Phloem	0	Class_Eurotiomycetes		W-PhloemA	0.0209514	Phlebia
W-Gallery	0.00801297	Aphanobasidium		W-Phloem	0	Pleurotheciella		W-PhloemA	0.0188563	Aaosphaeria
W-Gallery	0.00801297	Suillus		W-Phloem	0	Phaeoisaria		W-PhloemA	0.0178087	Valsaceae_gen_Incertae_sedis
W-Gallery	0.0067802	Physcia		W-Phloem	0	Family_Phaeosphaeriaceae		W-PhloemA	0.0178087	Class_Agaricomycetes
W-Gallery	0.0067802	Microcera		W-Phloem	0	Coprinopsis		W-PhloemA	0.0167611	Family_Orbiliaceae
W-Gallery	0.0067802	Hypoxylon		W-Phloem	0	Tympanis		W-PhloemA	0.0167611	Family_Parmeliaceae
W-Gallery	0.00616382	Lycoperdon		W-Phloem	0	Class_Orbiliomycetes		W-PhloemA	0.0157136	Suillus
W-Gallery	0.00616382	Family_Myriangiaceae		W-Phloem	0	Parmelia		W-PhloemA	0.0157136	Naganishia
W-Gallery	0.00616382	Lecanora		W-Phloem	0	Peniophora		W-PhloemA	0.0136184	Trichaptum
W-Gallery	0.00616382	Oidiodendron		W-Phloem	0	Powellomycetaceae_gen_Incertae_sedis		W-PhloemA	0.0136184	Niesslia
W-Gallery	0.00554744	Phlebia		W-Phloem	0	Ropalospora		W-PhloemA	0.0125708	Candida
W-Gallery	0.00493106	Acervuloseptoria		W-Phloem	0	Candelariella		W-PhloemA	0.0125708	Veronaea
W-Gallery	0.00493106	Class_Leotiomycetes		W-Phloem	0	Sphaeropsis		W-PhloemA	0.0115233	Trametes
W-Gallery	0.00493106	Order_Lecanorales		W-Phloem	0	Family_Ramalinaceae		W-PhloemA	0.0115233	Xenopolyscytalum
W-Gallery	0.00431468	Rhodotorula		W-Phloem	0	Family_Physciaceae		W-PhloemA	0.0104757	Myriangiaceae_gen_Incertae_sedis
W-Gallery	0.00431468	Spissiomyces		W-Phloem	0	Deltopyxis		W-PhloemA	0.0104757	Cladonia
W-Gallery	0.00369829	Candida		W-Phloem	0	Hormonema		W-PhloemA	0.0104757	Cadophora
W-Gallery	0.00308191	Proliferodiscus		W-Phloem	0	Hypomyces		W-PhloemA	0.00942813	Sporendocladia
W-Gallery	0.00308191	Phaeosphaeria		W-Phloem	0	Sporendocladia		W-PhloemA	0.00733299	Order_Orbiliales
W-Gallery	0.00246553	Phaeophyscia		W-Phloem	0	Sarcinomyces		W-PhloemA	0.00733299	Family_Botryosphaeriaceae
W-Gallery	0.00246553	Debaryomyces		W-Phloem	0	Helicomyces		W-PhloemA	0.00628542	Parmelia
W-Gallery	0.00123276	Sebacinales_gen_Incertae_sedis		W-Phloem	0	Camporesiomyces		W-PhloemA	0.00628542	Phaeosphaeria
W-Gallery	0	Trametes		W-Phloem	0	Phylum_Chytridiomycota		W-PhloemA	0.00523785	Rhizopus
W-Gallery	0	Seimatosporium		W-Phloem	0	Pestalotiopsis		W-PhloemA	0.00523785	Beauveria
W-Gallery	0	Stypella		W-Phloem	0	Tetracladium		W-PhloemA	0	Akanthomyces
W-Gallery	0	Alatosessilispora		W-Phloem	0	Family_Exidiaceae		W-PhloemA	0	Seimatosporium
W-Gallery	0	Metapochonia		W-Phloem	0	Lycoperdon		W-PhloemA	0	Stypella
W-Gallery	0	Lecanicillium		W-Phloem	0	Mortierella		W-PhloemA	0	Alatosessilispora
W-Gallery	0	Myriangiaceae_gen_Incertae_sedis		W-Phloem	0	Physcia		W-PhloemA	0	Lecanicillium
W-Gallery	0	Pleurotus		W-Phloem	0	Pluteus		W-PhloemA	0	Pleurotus
W-Gallery	0	Cyphellophora		W-Phloem	0	Mycoceros		W-PhloemA	0	Cyphellophora
W-Gallery	0	Pleurotheciella		W-Phloem	0	Thyridium		W-PhloemA	0	Pleurotheciella
W-Gallery	0	Phaeoisaria		W-Phloem	0	Aphanobasidium		W-PhloemA	0	Phaeoisaria
W-Gallery	0	Family_Phaeosphaeriaceae		W-Phloem	0	Trichaptum		W-PhloemA	0	Coprinopsis
W-Gallery	0	Coprinopsis		W-Phloem	0	Order_Auriculariales		W-PhloemA	0	Tympanis
W-Gallery	0	Peniophora		W-Phloem	0	Rhizopus		W-PhloemA	0	Neoheleiosa
W-Gallery	0	Ropalospora		W-Phloem	0	Lepraria		W-PhloemA	0	Ropalospora
W-Gallery	0	Candelariella		W-Phloem	0	Beauveria		W-PhloemA	0	Sphaeropsis
W-Gallery	0	Sphaeropsis		W-Phloem	0	Discosia		W-PhloemA	0	Family_Ramalinaceae
W-Gallery	0	Family_Ramalinaceae		W-Phloem	0	Neopyrenochaeta		W-PhloemA	0	Family_Physciaceae
W-Gallery	0	Hormonema		W-Phloem	0	Crocicreas		W-PhloemA	0	Deltopyxis
W-Gallery	0	Neophaeosphaeriaceae_gen_Incertae_sedis		W-Phloem	0	Mycosphaerella		W-PhloemA	0	Hormonema
W-Gallery	0	Hypomyces		W-Phloem	0	Ophiocordycipitaceae_gen_Incertae_sedis		W-PhloemA	0	Hypomyces
W-Gallery	0	Calycina		W-Phloem	0	Paraphaeosphaeria		W-PhloemA	0	Sarcinomyces
W-Gallery	0	Sarcinomyces		W-Phloem	0	Class_Leotiomycetes		W-PhloemA	0	Helicomyces
W-Gallery	0	Strobilurus		W-Phloem	0	Magnibotryascoma		W-PhloemA	0	Camporesiomyces
W-Gallery	0	Helicomyces		W-Phloem	0	Lacrymaria		W-PhloemA	0	Rhodotorula
W-Gallery	0	Camporesiomyces		W-Phloem	0	Trichomerium		W-PhloemA	0	Phylum_Chytridiomycota
W-Gallery	0	Phylum_Chytridiomycota		W-Phloem	0	Annulohypoxylon		W-PhloemA	0	Pestalotiopsis
W-Gallery	0	Pestalotiopsis		W-Phloem	0	Rinodina		W-PhloemA	0	Tetracladium
W-Gallery	0	Tetracladium		W-Phloem	0	Family_Botryosphaeriaceae		W-PhloemA	0	Family_Exidiaceae
W-Gallery	0	Family_Exidiaceae		W-Phloem	0	Distoseptispora		W-PhloemA	0	Virgaria
W-Gallery	0	Virgaria		W-Phloem	0	Bipolaris		W-PhloemA	0	Mortierella
W-Gallery	0	Mortierella		W-Phloem	0	Proliferodiscus		W-PhloemA	0	Physcia
W-Gallery	0	Paraconiothyrium		W-Phloem	0	Thyronectria		W-PhloemA	0	Pluteus
W-Gallery	0	Pluteus		W-Phloem	0	Rhizophlyctis		W-PhloemA	0	Mycoceros
W-Gallery	0	Mycoceros		W-Phloem	0	Graphium		W-PhloemA	0	Thyridium
W-Gallery	0	Thyridium		W-Phloem	0	Clonostachys		W-PhloemA	0	Aphanobasidium
W-Gallery	0	Order_Orbiliales		W-Phloem	0	Septoriella		W-PhloemA	0	Family_Myriangiaceae
W-Gallery	0	Trichaptum		W-Phloem	0	Valsaceae_gen_Incertae_sedis		W-PhloemA	0	Order_Auriculariales
W-Gallery	0	Order_Auriculariales		W-Phloem	0	Irpex		W-PhloemA	0	Lepraria
W-Gallery	0	Rhizopus		W-Phloem	0	Cippumomyces		W-PhloemA	0	Neopyrenochaeta
W-Gallery	0	Lepraria		W-Phloem	0	Nigrograna		W-PhloemA	0	Crocicreas
W-Gallery	0	Beauveria		W-Phloem	0	Physisporinus		W-PhloemA	0	Ophiocordycipitaceae_gen_Incertae_sedis
W-Gallery	0	Discosia		W-Phloem	0	Lachnellula		W-PhloemA	0	Paraphaeosphaeria
W-Gallery	0	Neopyrenochaeta		W-Phloem	0	Class_Agaricomycetes		W-PhloemA	0	Magnibotryascoma
W-Gallery	0	Crocicreas		W-Phloem	0	Hyaloscypha		W-PhloemA	0	Lacrymaria
W-Gallery	0	Ophiocordycipitaceae_gen_Incertae_sedis		W-Phloem	0	Sclerostagonospora		W-PhloemA	0	Trichomerium
W-Gallery	0	Paraphaeosphaeria		W-Phloem	0	Aaosphaeria		W-PhloemA	0	Annulohypoxylon
W-Gallery	0	Magnibotryascoma		W-Phloem	0	Strelitziana		W-PhloemA	0	Rinodina
W-Gallery	0	Lacrymaria		W-Phloem	0	Cladonia		W-PhloemA	0	Proliferodiscus
W-Gallery	0	Trichomerium		W-Phloem	0	Scutula		W-PhloemA	0	Thyronectria
W-Gallery	0	Rinodina		W-Phloem	0	Exobasidiomycetes_gen_Incertae_sedis		W-PhloemA	0	Lecanora
W-Gallery	0	Family_Botryosphaeriaceae		W-Phloem	0	Family_Orbiliaceae		W-PhloemA	0	Rhizophlyctis
W-Gallery	0	Bipolaris		W-Phloem	0	Family_Pleurotheciaceae		W-PhloemA	0	Graphium
W-Gallery	0	Myrothecium		W-Phloem	0	Hyphodermella		W-PhloemA	0	Clonostachys
W-Gallery	0	Rhizophlyctis		W-Phloem	0	Leptospora		W-PhloemA	0	Septoriella
W-Gallery	0	Clonostachys		W-Phloem	0	Mucor		W-PhloemA	0	Irpex
W-Gallery	0	Septoriella		W-Phloem	0	Stagonospora		W-PhloemA	0	Cippumomyces
W-Gallery	0	Irpex		W-Phloem	0	Vexillomyces		W-PhloemA	0	Nigrograna
W-Gallery	0	Cippumomyces		W-Phloem	0	Family_Nectriaceae		W-PhloemA	0	Physisporinus
W-Gallery	0	Nigrograna		W-Phloem	0	Bloxamia		W-PhloemA	0	Lachnellula
W-Gallery	0	Physisporinus		W-Phloem	0	Xylodon		W-PhloemA	0	Hyaloscypha
W-Gallery	0	Lachnellula		W-Phloem	0	Ramularia		W-PhloemA	0	Sclerostagonospora
W-Gallery	0	Class_Agaricomycetes		W-Phloem	0	Kondoa		W-PhloemA	0	Strelitziana
W-Gallery	0	Hyaloscypha		W-Phloem	0	Teichospora		W-PhloemA	0	Scutula
W-Gallery	0	Sclerostagonospora		W-Phloem	0	Parapyrenochaeta		W-PhloemA	0	Exobasidiomycetes_gen_Incertae_sedis
W-Gallery	0	Strelitziana		W-Phloem	0	Junewangia		W-PhloemA	0	Hyphodermella
W-Gallery	0	Scutula		W-Phloem	0	Family_Chaetomiaceae		W-PhloemA	0	Leptospora
W-Gallery	0	Exobasidiomycetes_gen_Incertae_sedis		W-Phloem	0	Myriangium		W-PhloemA	0	Stagonospora
W-Gallery	0	Family_Orbiliaceae		W-Phloem	0	Family_Trichomeriaceae		W-PhloemA	0	Vexillomyces
W-Gallery	0	Family_Pleurotheciaceae		W-Phloem	0	Armillaria		W-PhloemA	0	Talaromyces
W-Gallery	0	Hyphodermella		W-Phloem	0	Scheffersomyces		W-PhloemA	0	Family_Nectriaceae
W-Gallery	0	Leptospora		W-Phloem	0	GS18_ord_Incertae_sedis_gen_Incertae_sedis		W-PhloemA	0	Bloxamia
W-Gallery	0	Stagonospora		W-Phloem	0	Alatospora		W-PhloemA	0	Lasionectriopsis
W-Gallery	0	Vexillomyces		W-Phloem	0	Neodevriesia		W-PhloemA	0	Xylodon
W-Gallery	0	Talaromyces		W-Phloem	0	Colletotrichum		W-PhloemA	0	Ramularia
W-Gallery	0	Bloxamia		W-Phloem	0	Family_Mycosphaerellaceae		W-PhloemA	0	Teichospora
W-Gallery	0	Lecania		W-Phloem	0	Filobasidium		W-PhloemA	0	Parapyrenochaeta
W-Gallery	0	Lasionectriopsis		W-Phloem	0	Knufia		W-PhloemA	0	Junewangia
W-Gallery	0	Xylodon		W-Phloem	0	Achroceratosphaeria		W-PhloemA	0	Family_Chaetomiaceae
W-Gallery	0	Ramularia		W-Phloem	0	Oidiodendron		W-PhloemA	0	Myriangium
W-Gallery	0	Teichospora		W-Phloem	0	Parascedosporium		W-PhloemA	0	Exophiala
W-Gallery	0	Parapyrenochaeta		W-Phloem	0	Wickerhamomyces		W-PhloemA	0	Scheffersomyces
W-Gallery	0	Family_Chaetomiaceae		W-Phloem	0	Family_Peniophoraceae		W-PhloemA	0	GS18_ord_Incertae_sedis_gen_Incertae_sedis
W-Gallery	0	Myriangium		W-Phloem	0	Paracamarosporium		W-PhloemA	0	Dothiora
W-Gallery	0	Family_Trichomeriaceae		W-Phloem	0	Symbiotaphrina		W-PhloemA	0	Alatospora
W-Gallery	0	GS18_ord_Incertae_sedis_gen_Incertae_sedis		W-Phloem	0	Family_Mortierellaceae		W-PhloemA	0	Neodevriesia
W-Gallery	0	Dothiora		W-Phloem	0	Rhytidhysteron		W-PhloemA	0	Family_Mycosphaerellaceae
W-Gallery	0	Alatospora		W-Phloem	0	Family_Lentitheciaceae		W-PhloemA	0	Filobasidium
W-Gallery	0	Neodevriesia		W-Phloem	0	Bjerkandera		W-PhloemA	0	Knufia
W-Gallery	0	Colletotrichum		W-Phloem	0	Hyphodontia		W-PhloemA	0	Achroceratosphaeria
W-Gallery	0	Filobasidium		W-Phloem	0	Order_Lecanorales		W-PhloemA	0	Oidiodendron
W-Gallery	0	Knufia		W-Phloem	0	Mrakia		W-PhloemA	0	Parascedosporium
W-Gallery	0	Achroceratosphaeria		W-Phloem	0	Phaeobotryon		W-PhloemA	0	Wickerhamomyces
W-Gallery	0	Parascedosporium		W-Phloem	0	Family_Chrysozymaceae		W-PhloemA	0	Family_Peniophoraceae
W-Gallery	0	Family_Peniophoraceae		W-Phloem	0	Parathyridaria		W-PhloemA	0	Paracamarosporium
W-Gallery	0	Paracamarosporium		W-Phloem	0	Xenopolyscytalum		W-PhloemA	0	Symbiotaphrina
W-Gallery	0	Symbiotaphrina		W-Phloem	0	Gymnopus		W-PhloemA	0	Family_Mortierellaceae
W-Gallery	0	Rhytidhysteron		W-Phloem	0	Sarocladium		W-PhloemA	0	Rhytidhysteron
W-Gallery	0	Family_Lentitheciaceae		W-Phloem	0	Family_Helotiaceae		W-PhloemA	0	Family_Lentitheciaceae
W-Gallery	0	Bjerkandera		W-Phloem	0	Punctelia		W-PhloemA	0	Bjerkandera
W-Gallery	0	Hyphodontia		W-Phloem	0	Pseudodictyosporium		W-PhloemA	0	Hyphodontia
W-Gallery	0	Mrakia		W-Phloem	0	Geastrumia		W-PhloemA	0	Mrakia
W-Gallery	0	Phaeobotryon		W-Phloem	0	Oxyporus		W-PhloemA	0	Phaeobotryon
W-Gallery	0	Family_Chrysozymaceae		W-Phloem	0	Family_Tympanidaceae		W-PhloemA	0	Parathyridaria
W-Gallery	0	Parathyridaria		W-Phloem	0	Neosetophoma		W-PhloemA	0	Gymnopus
W-Gallery	0	Gymnopus		W-Phloem	0	Pseudoophiobolus		W-PhloemA	0	Family_Helotiaceae
W-Gallery	0	Family_Helotiaceae		W-Phloem	0	Spissiomyces		W-PhloemA	0	Pseudodictyosporium
W-Gallery	0	Pseudodictyosporium		W-Phloem	0	Sistotrema		W-PhloemA	0	Geastrumia
W-Gallery	0	Geastrumia		W-Phloem	0	Endophragmiella		W-PhloemA	0	Family_Tympanidaceae
W-Gallery	0	Oxyporus		W-Phloem	0	Camarographium		W-PhloemA	0	Pseudoophiobolus
W-Gallery	0	Family_Tympanidaceae		W-Phloem	0	Itersonilia		W-PhloemA	0	Spissiomyces
W-Gallery	0	Neosetophoma		W-Phloem	0	Aureobasidium		W-PhloemA	0	Sistotrema
W-Gallery	0	Sistotrema		W-Phloem	0	Order_Myriangiales		W-PhloemA	0	Endophragmiella
W-Gallery	0	Endophragmiella		W-Phloem	0	Candelaria		W-PhloemA	0	Camarographium
W-Gallery	0	Camarographium		W-Phloem	0	Phlebia		W-PhloemA	0	Itersonilia
W-Gallery	0	Itersonilia		W-Phloem	0	Phylum_Basidiomycota		W-PhloemA	0	Family_Tubeufiaceae
W-Gallery	0	Family_Tubeufiaceae		W-Phloem	0	Hypholoma		W-PhloemA	0	Order_Myriangiales
W-Gallery	0	Aureobasidium		W-Phloem	0	Porodiplodia		W-PhloemA	0	Leptographium
W-Gallery	0	Order_Myriangiales		W-Phloem	0	Leptosillia		W-PhloemA	0	Hypholoma
W-Gallery	0	Porodiplodia		W-Phloem	0	Pucciniales_gen_Incertae_sedis		W-PhloemA	0	Porodiplodia
W-Gallery	0	Family_Sporocadaceae		W-Phloem	0	Barbatosphaeria		W-PhloemA	0	Family_Sporocadaceae
W-Gallery	0	Leptosillia		W-Phloem	0	Family_Valsaceae		W-PhloemA	0	Leptosillia
W-Gallery	0	Pleopunctum		W-Phloem	0	Hemimycena		W-PhloemA	0	Pucciniales_gen_Incertae_sedis
W-Gallery	0	Pucciniales_gen_Incertae_sedis		W-Phloem	0	Ophiostoma		W-PhloemA	0	Barbatosphaeria
W-Gallery	0	Barbatosphaeria		W-Phloem	0	Order_Calosphaeriales		W-PhloemA	0	Family_Valsaceae
W-Gallery	0	Family_Valsaceae		W-Phloem	0	Class_Lecanoromycetes		W-PhloemA	0	Order_Calosphaeriales
W-Gallery	0	Hemimycena		W-Phloem	0	Sebacinales_gen_Incertae_sedis		W-PhloemA	0	Class_Lecanoromycetes
W-Gallery	0	Orbilia		W-Phloem	0	Fomitopsis		W-PhloemA	0	Sebacinales_gen_Incertae_sedis
W-Gallery	0	Fomitopsis		W-Phloem	0	Family_Cyphellophoraceae		W-PhloemA	0	Ganoderma
W-Gallery	0	Family_Cyphellophoraceae		W-Phloem	0	Sparassis		W-PhloemA	0	Fomitopsis
W-Gallery	0	Chaetothyrium		W-Phloem	0	Kordyana		W-PhloemA	0	Family_Cyphellophoraceae
W-Gallery	0	Sparassis		W-Phloem	0	Pseudopithomyces		W-PhloemA	0	Chaetothyrium
W-Gallery	0	Kordyana		W-Phloem	0	Botryosphaeria		W-PhloemA	0	Sparassis
W-Gallery	0	Pseudopithomyces		W-Phloem	0	Diaporthe		W-PhloemA	0	Kordyana
W-Gallery	0	Heteroacanthella		W-Phloem	0	Cylindrobasidium		W-PhloemA	0	Heteroacanthella
W-Gallery	0	Teratosphaeria		W-Phloem	0	Colacogloea		W-PhloemA	0	Botryosphaeria
W-Gallery	0	Diaporthe		W-Phloem	0	Family_Entolomataceae		W-PhloemA	0	Teratosphaeria
W-Gallery	0	Cylindrobasidium		W-Phloem	0	Flavocillium		W-PhloemA	0	Diaporthe
W-Gallery	0	Flavocillium		W-Phloem	0	Family_Parmeliaceae		W-PhloemA	0	Cylindrobasidium
W-Gallery	0	Helminthosporium		W-Phloem	0	Veronaea		W-PhloemA	0	Colacogloea
W-Gallery	0	Periconia		W-Phloem	0	Periconia		W-PhloemA	0	Family_Entolomataceae
W-Gallery	0	Bacidina		W-Phloem	0	Malassezia		W-PhloemA	0	Flavocillium
W-Gallery	0	Family_Ceratobasidiaceae		W-Phloem	0	Meira		W-PhloemA	0	Helminthosporium
W-Gallery	0	Cucurbitariaceae_gen_Incertae_sedis		W-Phloem	0	Family_Ceratobasidiaceae		W-PhloemA	0	Malassezia
W-Gallery	0	Pragmopora		W-Phloem	0	Pragmopora		W-PhloemA	0	Verrucoccum
W-Gallery	0	Nothophaeomoniella		W-Phloem	0	Nothophaeomoniella		W-PhloemA	0	Meira
W-Gallery	0	Samsoniella		W-Phloem	0	Caespitomonium		W-PhloemA	0	Family_Ceratobasidiaceae
W-Gallery	0	Lentitheciaceae_gen_Incertae_sedis		W-Phloem	0	Samsoniella		W-PhloemA	0	Nothophaeomoniella
W-Gallery	0	Clitopilus		W-Phloem	0	Clitopilus		W-PhloemA	0	Caespitomonium
W-Gallery	0	Family_Ploettnerulaceae		W-Phloem	0	Family_Ploettnerulaceae		W-PhloemA	0	Samsoniella
W-Gallery	0	Paradevriesia		W-Phloem	0	Paradevriesia		W-PhloemA	0	Family_Ploettnerulaceae
W-Gallery	0	Bactrodesmium		W-Phloem	0	Bactrodesmium		W-PhloemA	0	Bactrodesmium

## Sheet: Table S8
Table S8. Relative abundance at the genus level (16S)
Black ash												Larva (Black ash)				Larva (Green ash)				Larva (White ash)
Sample	Relative Abundance (%)	Genus		Sample	Relative Abundance (%)	Genus		Sample	Relatlive Abundance (%)	Genus		Sample	Relative Abundance(%)	Genus		Sample	Relative Abundance (%)	Genus		Sample	Relative Abundance (%)	Genus
Sample	Abundance	Genus										B-Larva	35.0231	Pseudomonas		G-Larva	80.5541	Class_Alphaproteobacteria		W-Larva	57.3279	Rickettsia
B-Gallery	26.9385	Family_Enterobacteriaceae		B-Phloem	11.9902	Order_Rhizobiales		B-PhloemA	5.23414	Sphingomonas		B-Larva	20.5835	Phylum_Proteobacteria		G-Larva	18.6782	Rickettsia		W-Larva	37.2798	Spiroplasma
B-Gallery	8.1061	Pseudomonas		B-Phloem	8.12415	Family_Acetobacteraceae		B-PhloemA	4.61478	Order_Rhizobiales		B-Larva	20.1951	Family_Enterobacteriaceae		G-Larva	0.21322	Acholeplasma		W-Larva	3.2287	Class_Alphaproteobacteria
B-Gallery	5.14522	Sphingomonas		B-Phloem	6.3817	Sphingomonas		B-PhloemA	4.17084	Actinomycetospora		B-Larva	17.3801	Rickettsia		G-Larva	0.189125	Phylum_Proteobacteria		W-Larva	0.696709	Pseudomonas
B-Gallery	4.2266	Pantoea		B-Phloem	4.27988	Methylobacterium		B-PhloemA	3.96678	Family_Acetobacteraceae		B-Larva	1.80437	Flavobacterium		G-Larva	0.152818	Halotalea		W-Larva	0.691623	Family_Enterobacteriaceae
B-Gallery	4.04256	Xanthomonas		B-Phloem	4.26354	Order_Actinomycetales		B-PhloemA	3.34025	Family_Chitinophagaceae		B-Larva	1.24171	Pantoea		G-Larva	0.059081	Xanthomonas		W-Larva	0.0700664	Brenneria
B-Gallery	2.4265	Rhizobium		B-Phloem	3.49578	Jatrophihabitans		B-PhloemA	3.18273	Friedmanniella		B-Larva	0.951393	Stenotrophomonas		G-Larva	0.0155129	Family_Lachnospiraceae		W-Larva	0.0401187	Family_Pseudomonadaceae
B-Gallery	2.15205	Flavobacterium		B-Phloem	2.96216	Family_Sphingomonadaceae		B-PhloemA	2.64213	Methylobacterium		B-Larva	0.578173	Buttiauxella		G-Larva	0.0125423	Romboutsia		W-Larva	0.0378585	Romboutsia
B-Gallery	2.05357	Pseudoxanthomonas		B-Phloem	2.91315	Actinomycetospora		B-PhloemA	2.33782	Microbacterium		B-Larva	0.383097	Family_Chitinophagaceae		G-Larva	0.0118822	Bifidobacterium		W-Larva	0.0372934	Methylobacterium
B-Gallery	1.74037	Mucilaginibacter		B-Phloem	2.51565	Family_Chitinophagaceae		B-PhloemA	2.27696	Order_Burkholderiales		B-Larva	0.151687	Sphingomonas		G-Larva	0.0115521	Pseudoxanthomonas		W-Larva	0.0350332	Sphingomonas
B-Gallery	1.58699	Family_Rhizobiaceae		B-Phloem	2.50476	Amnibacterium		B-PhloemA	2.18388	Order_Actinomycetales		B-Larva	0.129463	Rhizobium		G-Larva	0.00924172	Clostridium_sensu_stricto		W-Larva	0.032773	Actinomycetospora
B-Gallery	1.56116	Family_Chitinophagaceae		B-Phloem	1.85135	Friedmanniella		B-PhloemA	1.99055	Spirosoma		B-Larva	0.124524	Family_Xanthomonadaceae		G-Larva	0.00924172	Family_Acetobacteraceae		W-Larva	0.0305128	Lactobacillus
B-Gallery	1.55309	Family_Microbacteriaceae		B-Phloem	1.76967	Pseudonocardia		B-PhloemA	1.91895	Family_Microbacteriaceae		B-Larva	0.11888	Family_Rhizobiaceae		G-Larva	0.00825153	Family_Microbacteriaceae		W-Larva	0.0299477	Acinetobacter
B-Gallery	1.54986	Actinoplanes		B-Phloem	1.737	Family_Microbacteriaceae		B-PhloemA	1.73636	Cellulomonas		B-Larva	0.0973617	Novosphingobium		G-Larva	0.00726135	Pseudomonas		W-Larva	0.0288176	Family_Chitinophagaceae
B-Gallery	1.3416	Mycobacterium		B-Phloem	1.65532	Cellulomonas		B-PhloemA	1.6576	Family_Enterobacteriaceae		B-Larva	0.0642023	Propionibacterium		G-Larva	0.00660123	Quadrisphaera		W-Larva	0.0288176	Class_Gammaproteobacteria
B-Gallery	1.29962	Order_Myxococcales		B-Phloem	1.62265	Actinoplanes		B-PhloemA	1.63254	Family_Sphingomonadaceae		B-Larva	0.0606747	Lactobacillus		G-Larva	0.00561104	Micrococcus		W-Larva	0.0237322	Order_Blastocatella
B-Gallery	1.19146	Order_Rhizobiales		B-Phloem	1.57909	Conexibacter		B-PhloemA	1.58957	Order_Solirubrobacterales		B-Larva	0.0518557	Pedobacter		G-Larva	0.00561104	Sphingomonas		W-Larva	0.0231671	Family_Nocardioidaceae
B-Gallery	1.13979	Pedobacter		B-Phloem	1.48652	Brevundimonas		B-PhloemA	1.50723	Gemmatimonas		B-Larva	0.0483281	Order_Burkholderiales		G-Larva	0.00528098	Streptococcus		W-Larva	0.0226021	Order_Rhizobiales
B-Gallery	1.09943	Novosphingobium		B-Phloem	1.42663	Order_Gp3		B-PhloemA	1.46427	Solirubrobacter		B-Larva	0.0479753	Cellulomonas		G-Larva	0.00495092	Acinetobacter		W-Larva	0.022037	Taibaiella
B-Gallery	1.03647	Actinomycetospora		B-Phloem	1.3994	Class_Acidobacteria_Gp1		B-PhloemA	1.31391	Pseudonocardia		B-Larva	0.0465643	Actinomycetospora		G-Larva	0.00462086	Brenneria		W-Larva	0.022037	Rhizobium
B-Gallery	1.00902	Caulobacter		B-Phloem	1.36673	Phylum_Actinobacteria		B-PhloemA	1.25662	Family_Rhizobiaceae		B-Larva	0.0444477	Family_Comamonadaceae		G-Larva	0.00396074	Order_Rhizobiales		W-Larva	0.0203419	Family_Lachnospiraceae
B-Gallery	1.00095	Pseudochrobactrum		B-Phloem	1.29594	Order_Burkholderiales		B-PhloemA	1.2423	Mycobacterium		B-Larva	0.044095	Nocardioides		G-Larva	0.00363067	Actinomycetospora		W-Larva	0.0197768	Family_Ohtaekwangia
B-Gallery	0.960592	Amnibacterium		B-Phloem	1.21971	Solirubrobacter		B-PhloemA	1.23872	Stenotrophomonas		B-Larva	0.0430367	Friedmanniella		G-Larva	0.00330061	Family_Candidatus_Carsonella		W-Larva	0.0146913	Pseudoxanthomonas
B-Gallery	0.931532	Sphingobium		B-Phloem	1.12714	Order_Solirubrobacterales		B-PhloemA	1.12416	Flavisolibacter		B-Larva	0.0412729	Class_Alphaproteobacteria		G-Larva	0.00297055	Family_Rhizobiaceae		W-Larva	0.0124311	Family_Geminicoccus
B-Gallery	0.852424	Nocardioides		B-Phloem	1.11625	Janibacter		B-PhloemA	1.11342	Phylum_Actinobacteria		B-Larva	0.0395091	Order_Solirubrobacterales		G-Larva	0.00264049	Family_Propionibacteriaceae		W-Larva	0.0124311	Corynebacterium
B-Gallery	0.7491	Kineococcus		B-Phloem	1.0128	Family_Beijerinckiaceae		B-PhloemA	1.05256	Jatrophihabitans		B-Larva	0.0388036	Class_Spartobacteria		G-Larva	0.00231043	Family_Enterobacteriaceae		W-Larva	0.011301	Kineococcus
B-Gallery	0.736184	Massilia		B-Phloem	0.958345	Family_Nocardioidaceae		B-PhloemA	1.03466	Microlunatus		B-Larva	0.0324539	Methylobacterium		G-Larva	0.00231043	Order_Terrimicrobium		W-Larva	0.010736	Roseomonas
B-Gallery	0.694209	Methylobacterium		B-Phloem	0.936564	Spirosoma		B-PhloemA	0.955893	Order_Gp6		B-Larva	0.0324539	Family_Beijerinckiaceae		G-Larva	0.00165031	Dyadobacter		W-Larva	0.00960588	Friedmanniella
B-Gallery	0.689366	Friedmanniella		B-Phloem	0.871222	Order_Myxococcales		B-PhloemA	0.952313	Order_Blastocatella		B-Larva	0.0313956	Sphingobium		G-Larva	0.00165031	Family_Porphyromonadaceae		W-Larva	0.00904082	Streptococcus
B-Gallery	0.681293	Brevundimonas		B-Phloem	0.811326	Nocardioides		B-PhloemA	0.941572	Order_Cytophagales		B-Larva	0.0289263	Duganella		G-Larva	0.00165031	Flavobacterium		W-Larva	0.00847577	Gluconacetobacter
B-Gallery	0.674836	Roseomonas		B-Phloem	0.778655	Order_Granulicella		B-PhloemA	0.930832	Rhizobium		B-Larva	0.0282208	Family_Lachnospiraceae		G-Larva	0.00132025	Friedmanniella		W-Larva	0.00847577	Order_Gp3
B-Gallery	0.673221	Brenneria		B-Phloem	0.778655	Beijerinckia		B-PhloemA	0.920092	Novosphingobium		B-Larva	0.0253987	Clostridium_sensu_stricto		G-Larva	0.000990184	Fusobacterium		W-Larva	0.00791072	Bifidobacterium
B-Gallery	0.645776	Family_Bradyrhizobiaceae		B-Phloem	0.77321	Family_Intrasporangiaceae		B-PhloemA	0.898611	Amnibacterium		B-Larva	0.0246932	Burkholderia		G-Larva	0.000990184	Roseburia		W-Larva	0.00791072	Family_Microbacteriaceae
B-Gallery	0.629631	Order_Burkholderiales		B-Phloem	0.740539	Microlunatus		B-PhloemA	0.848489	Order_Myxococcales		B-Larva	0.0218711	Family_Microbacteriaceae		G-Larva	0.000990184	Jatrophihabitans		W-Larva	0.00734567	Mesorhizobium
B-Gallery	0.624788	Class_Alphaproteobacteria		B-Phloem	0.696978	Class_Betaproteobacteria		B-PhloemA	0.841329	Actinoplanes		B-Larva	0.0197545	Kaistia		G-Larva	0.000990184	Family_Comamonadaceae		W-Larva	0.00734567	Brevibacillus
B-Gallery	0.576355	Order_Cytophagales		B-Phloem	0.696978	Marmoricola		B-PhloemA	0.791207	Class_Gammaproteobacteria		B-Larva	0.0197545	Order_Sphingomonadales		G-Larva	0.000660123	Phylum_Bacteroidetes		W-Larva	0.00734567	Family_Sphingomonadaceae
B-Gallery	0.561825	Family_Acetobacteraceae		B-Phloem	0.686088	Mycobacterium		B-PhloemA	0.766146	Quadrisphaera		B-Larva	0.0183435	Micrococcus		G-Larva	0.000660123	Lactococcus		W-Larva	0.00678062	Clostridium_XlVa
B-Gallery	0.452043	Solirubrobacter		B-Phloem	0.647972	Family_Sphingobacteriaceae		B-PhloemA	0.762566	Terrimonas		B-Larva	0.0169325	Staphylococcus		G-Larva	0.000660123	Azospirillum		W-Larva	0.00678062	Arcobacter
B-Gallery	0.443971	Family_Pseudomonadaceae		B-Phloem	0.642527	Mucilaginibacter		B-PhloemA	0.748246	Order_Aridibacter		B-Larva	0.0165797	Family_Pseudomonadaceae		G-Larva	0.000660123	Hymenobacter		W-Larva	0.00678062	Family_Caulobacteraceae
B-Gallery	0.401995	Microbacterium		B-Phloem	0.620746	Kineosporia		B-PhloemA	0.748246	Nocardioides		B-Larva	0.016227	Family_Alcaligenaceae		G-Larva	0.000660123	Caulobacter		W-Larva	0.00621557	Paludibacter
B-Gallery	0.384237	Ilumatobacter		B-Phloem	0.59352	Order_Terriglobus		B-PhloemA	0.708864	Family_Nocardioidaceae		B-Larva	0.0158742	Xanthomonas		G-Larva	0.000660123	Order_Clostridiales		W-Larva	0.00565052	Amnibacterium
B-Gallery	0.376164	Order_Solirubrobacterales		B-Phloem	0.533624	Class_Spartobacteria		B-PhloemA	0.708864	Family_Micromonosporaceae		B-Larva	0.0155214	Family_Acetobacteraceae		G-Larva	0	Thermoleophilum		W-Larva	0.00565052	Aeromicrobium
B-Gallery	0.353562	Phylum_Actinobacteria		B-Phloem	0.528179	Family_Bradyrhizobiaceae		B-PhloemA	0.690964	Hymenobacter		B-Larva	0.0151687	Massilia		G-Larva	0	Rhodococcus		W-Larva	0.00565052	Conchiformibius
B-Gallery	0.350333	Streptomyces		B-Phloem	0.457392	Class_Actinobacteria		B-PhloemA	0.687384	Family_Bradyrhizobiaceae		B-Larva	0.0151687	Order_Rhizobiales		G-Larva	0	Order_Gp10		W-Larva	0.00565052	Blastococcus
B-Gallery	0.340647	Phylum_Proteobacteria		B-Phloem	0.446501	Class_Acidobacteria_Gp3		B-PhloemA	0.665903	Myxococcus		B-Larva	0.0144632	Family_Cytophagaceae		G-Larva	0	Roseimicrobium		W-Larva	0.00508546	Azospira
B-Gallery	0.337418	Herbiconiux		B-Phloem	0.441056	Nakamurella		B-PhloemA	0.665903	Janibacter		B-Larva	0.0141104	Pseudoxanthomonas		G-Larva	0	Phylum_Firmicutes		W-Larva	0.00508546	Phylum_Candidatus_Saccharibacteria
B-Gallery	0.335803	Family_Micromonosporaceae		B-Phloem	0.419276	Rhizobium		B-PhloemA	0.665903	Ilumatobacter		B-Larva	0.0134049	Amnibacterium		G-Larva	0	Clostridium_XlVa		W-Larva	0.00508546	Phylum_Proteobacteria
B-Gallery	0.334189	Phylum_Candidatus_Saccharibacteria		B-Phloem	0.419276	Class_Gammaproteobacteria		B-PhloemA	0.644422	Order_Gp3		B-Larva	0.0134049	Veillonella		G-Larva	0	Bacteroides		W-Larva	0.00452041	Staphylococcus
B-Gallery	0.318045	Filimonas		B-Phloem	0.40294	Family_Geodermatophilaceae		B-PhloemA	0.608621	Devosia		B-Larva	0.0130521	Serratia		G-Larva	0	Parafilimonas		W-Larva	0.00452041	Phylum_Armatimonadetes
B-Gallery	0.306744	Cellulomonas		B-Phloem	0.375715	Family_Kineosporiaceae		B-PhloemA	0.608621	Class_Acidobacteria_Gp1		B-Larva	0.0119938	Order_Myxococcales		G-Larva	0	Rothia		W-Larva	0.00395536	Magnetospirillum
B-Gallery	0.297057	Spirosoma		B-Phloem	0.37027	Order_Blastocatella		B-PhloemA	0.5764	Luteimonas		B-Larva	0.0109356	Clostridium_IV		G-Larva	0	Legionella		W-Larva	0.00395536	Veillonella
B-Gallery	0.288985	Family_Sphingomonadaceae		B-Phloem	0.359379	Labilithrix		B-PhloemA	0.57282	Class_Actinobacteria		B-Larva	0.0105828	Beijerinckia		G-Larva	0	Stappia		W-Larva	0.00339031	Microlunatus
B-Gallery	0.277684	Burkholderia		B-Phloem	0.359379	Phylum_Proteobacteria		B-PhloemA	0.551339	Order_Acidimicrobiales		B-Larva	0.00987727	Family_Iamiaceae		G-Larva	0	Achromobacter		W-Larva	0.00339031	Aquihabitans
B-Gallery	0.276069	Kineosporia		B-Phloem	0.343044	Parafilimonas		B-PhloemA	0.547759	Flavitalea		B-Larva	0.00952452	Phylum_Actinobacteria		G-Larva	0	Actinomyces		W-Larva	0.00226021	Ancylobacter
B-Gallery	0.27284	Marmoricola		B-Phloem	0.343044	Family_Micromonosporaceae		B-PhloemA	0.511958	Marmoricola		B-Larva	0.00952452	Rubellimicrobium		G-Larva	0	Fibrisoma		W-Larva	0.00226021	Ilumatobacter
B-Gallery	0.271226	Terrimonas		B-Phloem	0.337599	Gemmatimonas		B-PhloemA	0.508377	Caulobacter		B-Larva	0.00917176	Brevundimonas		G-Larva	0	Family_Chryseolinea		W-Larva	0.00226021	Family_Acetobacteraceae
B-Gallery	0.269611	Microlunatus		B-Phloem	0.337599	Flavisolibacter		B-PhloemA	0.501217	Blastococcus		B-Larva	0.00917176	Comamonas		G-Larva	0	Hyphomicrobium		W-Larva	0.00226021	Family_Porphyromonadaceae
B-Gallery	0.255081	Bradyrhizobium		B-Phloem	0.321263	Bradyrhizobium		B-PhloemA	0.468996	Phylum_Chloroflexi		B-Larva	0.00846624	Class_Acidobacteria_Gp4		G-Larva	0	Microlunatus		W-Larva	0.00226021	Flavobacterium
B-Gallery	0.242166	Conexibacter		B-Phloem	0.310373	Hymenobacter		B-PhloemA	0.465416	Paenibacillus		B-Larva	0.00776072	Porphyromonas		G-Larva	0	Porphyromonas		W-Larva	0.00226021	Caulobacter
B-Gallery	0.237323	Family_Nocardioidaceae		B-Phloem	0.304928	Flavitalea		B-PhloemA	0.458256	Bosea		B-Larva	0.00776072	Family_Micromonosporaceae		G-Larva	0	Rhizobacter		W-Larva	0.00169515	Order_Actinomycetales
B-Gallery	0.227636	Order_Actinomycetales		B-Phloem	0.294038	Class_Alphaproteobacteria		B-PhloemA	0.451096	Microvirga		B-Larva	0.00670244	Microbacterium		G-Larva	0	Family_Cyclobacteriaceae		W-Larva	0.00169515	Brevundimonas
B-Gallery	0.227636	Neorhizobium		B-Phloem	0.266812	Family_Caulobacteraceae		B-PhloemA	0.451096	Conexibacter		B-Larva	0.00670244	Caulobacter		G-Larva	0	Serratia		W-Larva	0.00169515	Massilia
B-Gallery	0.224407	Family_Chryseolinea		B-Phloem	0.261367	Variovorax		B-PhloemA	0.411714	Class_Spartobacteria		B-Larva	0.00634968	Order_Actinomycetales		G-Larva	0	Order_Aridibacter		W-Larva	0.00169515	Order_Burkholderiales
B-Gallery	0.224407	Pseudonocardia		B-Phloem	0.250476	Ilumatobacter		B-PhloemA	0.393814	Brevundimonas		B-Larva	0.00599692	Corynebacterium		G-Larva	0	Myxococcus		W-Larva	0.00169515	Conexibacter
B-Gallery	0.216335	Blastomonas		B-Phloem	0.245031	Pseudomonas		B-PhloemA	0.383073	Sphingobium		B-Larva	0.00599692	Family_Porphyromonadaceae		G-Larva	0	Alicyclobacillus		W-Larva	0.00169515	Family_Candidatus_Carsonella
B-Gallery	0.209877	Cellvibrio		B-Phloem	0.245031	Novosphingobium		B-PhloemA	0.379493	Class_Acidobacteria_Gp3		B-Larva	0.0052914	Microlunatus		G-Larva	0	Order_Sphingobacteriales		W-Larva	0.0011301	Clostridium_sensu_stricto
B-Gallery	0.209877	Dyadobacter		B-Phloem	0.239586	Order_Acidimicrobiales		B-PhloemA	0.368753	Streptomyces		B-Larva	0.0052914	Pseudochrobactrum		G-Larva	0	Peredibacter		W-Larva	0.0011301	Phylum_Actinobacteria
B-Gallery	0.205034	Acidovorax		B-Phloem	0.223251	Angustibacter		B-PhloemA	0.368753	Family_Geminicoccus		B-Larva	0.0052914	Pelomonas		G-Larva	0	Sodalis		W-Larva	0.0011301	Sphingobium
B-Gallery	0.203419	Order_Acidimicrobiales		B-Phloem	0.217806	Order_Edaphobacter		B-PhloemA	0.350852	Variovorax		B-Larva	0.00493864	Geodermatophilus		G-Larva	0	Gemella		W-Larva	0	Thermoleophilum
B-Gallery	0.201805	Order_Terriglobus		B-Phloem	0.21236	Family_Cytophagaceae		B-PhloemA	0.343692	Class_Alphaproteobacteria		B-Larva	0.00458588	Class_Acidobacteria_Gp3		G-Larva	0	Family_Rhodobiaceae		W-Larva	0	Rhodococcus
B-Gallery	0.200191	Duganella		B-Phloem	0.21236	Family_Burkholderiales_incertae_sedis		B-PhloemA	0.332951	Family_Comamonadaceae		B-Larva	0.00423312	Family_Nocardioidaceae		G-Larva	0	Microbacterium		W-Larva	0	Order_Gp10
B-Gallery	0.196962	Labilithrix		B-Phloem	0.206915	Dyadobacter		B-PhloemA	0.329371	Family_Cytophagaceae		B-Larva	0.00388036	Order_Gp16		G-Larva	0	Defluviicoccus		W-Larva	0	Roseimicrobium
B-Gallery	0.195347	Family_Ohtaekwangia		B-Phloem	0.206915	Flavobacterium		B-PhloemA	0.329371	Mesorhizobium		B-Larva	0.00317484	Desemzia		G-Larva	0	Family_Motilibacter		W-Larva	0	Phylum_Firmicutes
B-Gallery	0.187275	Mesorhizobium		B-Phloem	0.196025	Family_Methylobacteriaceae		B-PhloemA	0.329371	Dyadobacter		B-Larva	0.00317484	Conchiformibius		G-Larva	0	Family_Geminicoccus		W-Larva	0	Quadrisphaera
B-Gallery	0.180817	Class_Actinobacteria		B-Phloem	0.185135	Roseiarcus		B-PhloemA	0.322211	Aeromicrobium		B-Larva	0.00282208	Phylum_Firmicutes		G-Larva	0	Paludibacter		W-Larva	0	Bacteroides
B-Gallery	0.177588	Janibacter		B-Phloem	0.185135	Caulobacter		B-PhloemA	0.318631	Kineosporia		B-Larva	0.00282208	Phylum_Chloroflexi		G-Larva	0	Labrys		W-Larva	0	Parafilimonas
B-Gallery	0.177588	Luteolibacter		B-Phloem	0.17969	Devosia		B-PhloemA	0.318631	Order_Gp4		B-Larva	0.00282208	Roseburia		G-Larva	0	Methylobacterium		W-Larva	0	Rothia
B-Gallery	0.172745	Aeromicrobium		B-Phloem	0.17969	Luteibacter		B-PhloemA	0.311471	Bradyrhizobium		B-Larva	0.00282208	Variovorax		G-Larva	0	Asanoa		W-Larva	0	Legionella
B-Gallery	0.171131	Jatrophihabitans		B-Phloem	0.174244	Segetibacter		B-PhloemA	0.30431	Dactylosporangium		B-Larva	0.00211656	Mycobacterium		G-Larva	0	Phenylobacterium		W-Larva	0	Stappia
B-Gallery	0.164673	Family_Xanthomonadaceae		B-Phloem	0.163354	Phylum_Bacteroidetes		B-PhloemA	0.30073	Family_Propionibacteriaceae		B-Larva	0.00211656	Order_Clostridiales		G-Larva	0	Kofleria		W-Larva	0	Achromobacter
B-Gallery	0.163058	Dyella		B-Phloem	0.157909	Aquihabitans		B-PhloemA	0.29715	Phylum_Verrucomicrobia		B-Larva	0.0017638	Alicyclobacillus		G-Larva	0	Rhizorhabdus		W-Larva	0	Actinomyces
B-Gallery	0.151757	Class_Gammaproteobacteria		B-Phloem	0.157909	Family_Comamonadaceae		B-PhloemA	0.28283	Family_Beijerinckiaceae		B-Larva	0.0017638	Gemella		G-Larva	0	Novosphingobium		W-Larva	0	Fibrisoma
B-Gallery	0.146914	Microvirga		B-Phloem	0.157909	Order_Rhodospirillales		B-PhloemA	0.275669	Labilithrix		B-Larva	0.0017638	Brevibacillus		G-Larva	0	Family_Kineosporiaceae		W-Larva	0	Family_Chryseolinea
B-Gallery	0.143685	Family_Comamonadaceae		B-Phloem	0.157909	Order_Gp6		B-PhloemA	0.268509	Segetibacter		B-Larva	0.0017638	Class_Actinobacteria		G-Larva	0	Pedobacter		W-Larva	0	Hyphomicrobium
B-Gallery	0.129155	Taibaiella		B-Phloem	0.152464	Xanthomonas		B-PhloemA	0.261349	Mucilaginibacter		B-Larva	0.0017638	Family_Sphingomonadaceae		G-Larva	0	Bosea		W-Larva	0	Porphyromonas
B-Gallery	0.125926	Family_Methylophilaceae		B-Phloem	0.152464	Geodermatophilus		B-PhloemA	0.261349	Family_Geodermatophilaceae		B-Larva	0.00105828	Sutterella		G-Larva	0	Phylum_Chloroflexi		W-Larva	0	Rhizobacter
B-Gallery	0.122697	Family_Sphingobacteriaceae		B-Phloem	0.152464	Mesorhizobium		B-PhloemA	0.257769	Pseudomonas		B-Larva	0.00105828	Class_Acidobacteria_Gp1		G-Larva	0	Mycobacterium		W-Larva	0	Family_Cyclobacteriaceae
B-Gallery	0.11624	Variovorax		B-Phloem	0.141574	Methylocella		B-PhloemA	0.254189	Armatimonas/Armatimonadetes_gp1		B-Larva	0.00070552	Fusobacterium		G-Larva	0	Sporacetigenium		W-Larva	0	Serratia
B-Gallery	0.108167	Class_Armatimonadetes_gp5		B-Phloem	0.136129	Phenylobacterium		B-PhloemA	0.243448	Herbiconiux		B-Larva	0	Thermoleophilum		G-Larva	0	Methylocella		W-Larva	0	Order_Aridibacter
B-Gallery	0.108167	Methylopila		B-Phloem	0.136129	Phaselicystis		B-PhloemA	0.239868	Olivibacter		B-Larva	0	Rhodococcus		G-Larva	0	Roseomonas		W-Larva	0	Myxococcus
B-Gallery	0.104939	Oligoflexus		B-Phloem	0.136129	Hansschlegelia		B-PhloemA	0.239868	Kineococcus		B-Larva	0	Order_Gp10		G-Larva	0	Family_Cytophagaceae		W-Larva	0	Alicyclobacillus
B-Gallery	0.104939	Flavisolibacter		B-Phloem	0.136129	Phylum_Chloroflexi		B-PhloemA	0.229128	Family_Chryseolinea		B-Larva	0	Roseimicrobium		G-Larva	0	Ramlibacter		W-Larva	0	Order_Sphingobacteriales
B-Gallery	0.0952519	Family_Alcaligenaceae		B-Phloem	0.136129	Family_Polyangiaceae		B-PhloemA	0.229128	Luteolibacter		B-Larva	0	Quadrisphaera		G-Larva	0	Chelatococcus		W-Larva	0	Peredibacter
B-Gallery	0.0936375	Bosea		B-Phloem	0.130683	Luteolibacter		B-PhloemA	0.229128	Family_Ohtaekwangia		B-Larva	0	Clostridium_XlVa		G-Larva	0	Class_Armatimonadetes_gp4		W-Larva	0	Sodalis
B-Gallery	0.0871797	Family_Beijerinckiaceae		B-Phloem	0.125238	Quadrisphaera		B-PhloemA	0.225548	Family_Caulobacteraceae		B-Larva	0	Bacteroides		G-Larva	0	Kaistia		W-Larva	0	Gemella
B-Gallery	0.0871797	Hansschlegelia		B-Phloem	0.125238	Micromonospora		B-PhloemA	0.218388	Flavobacterium		B-Larva	0	Parafilimonas		G-Larva	0	Cloacibacterium		W-Larva	0	Family_Rhodobiaceae
B-Gallery	0.0855653	Family_Geminicoccus		B-Phloem	0.125238	Kineococcus		B-PhloemA	0.218388	Phylum_Proteobacteria		B-Larva	0	Rothia		G-Larva	0	Olivibacter		W-Larva	0	Microbacterium
B-Gallery	0.0839509	Buttiauxella		B-Phloem	0.119793	Kofleria		B-PhloemA	0.214807	Pseudoxanthomonas		B-Larva	0	Legionella		G-Larva	0	Cellvibrio		W-Larva	0	Phylum_Bacteroidetes
B-Gallery	0.0839509	Phylum_Bacteroidetes		B-Phloem	0.119793	Lactobacillus		B-PhloemA	0.204067	Family_Sphingobacteriaceae		B-Larva	0	Stappia		G-Larva	0	Phyllobacterium		W-Larva	0	Defluviicoccus
B-Gallery	0.0823364	Derxia		B-Phloem	0.114348	Family_Motilibacter		B-PhloemA	0.204067	Pantoea		B-Larva	0	Achromobacter		G-Larva	0	Order_Terriglobus		W-Larva	0	Family_Motilibacter
B-Gallery	0.0823364	Order_Gp3		B-Phloem	0.114348	Labrys		B-PhloemA	0.200487	Family_Methylobacteriaceae		B-Larva	0	Actinomyces		G-Larva	0	Pigmentiphaga		W-Larva	0	Labrys
B-Gallery	0.080722	Rhizorhabdus		B-Phloem	0.114348	Class_Acidobacteria_Gp4		B-PhloemA	0.200487	Family_Kineosporiaceae		B-Larva	0	Fibrisoma		G-Larva	0	Stakelama		W-Larva	0	Halotalea
B-Gallery	0.080722	Larkinella		B-Phloem	0.108903	Order_Cytophagales		B-PhloemA	0.200487	Class_Betaproteobacteria		B-Larva	0	Family_Chryseolinea		G-Larva	0	Family_Oxalobacteraceae		W-Larva	0	Asanoa
B-Gallery	0.080722	Order_Gp6		B-Phloem	0.108903	Pelomonas		B-PhloemA	0.193327	Phylum_Bacteroidetes		B-Larva	0	Hyphomicrobium		G-Larva	0	Promicromonospora		W-Larva	0	Phenylobacterium
B-Gallery	0.0791075	Rhizobacter		B-Phloem	0.103458	Family_Chryseolinea		B-PhloemA	0.193327	Phylum_Candidatus_Saccharibacteria		B-Larva	0	Rhizobacter		G-Larva	0	Family_Rhodobacteraceae		W-Larva	0	Kofleria
B-Gallery	0.0758787	Class_Spartobacteria		B-Phloem	0.103458	Methylopila		B-PhloemA	0.193327	Family_Polyangiaceae		B-Larva	0	Family_Cyclobacteriaceae		G-Larva	0	Angustibacter		W-Larva	0	Rhizorhabdus
B-Gallery	0.0758787	Micromonospora		B-Phloem	0.103458	Derxia		B-PhloemA	0.189747	Class_Acidobacteria_Gp4		B-Larva	0	Order_Aridibacter		G-Larva	0	Dokdonella		W-Larva	0	Novosphingobium
B-Gallery	0.0726498	Class_Acidobacteria_Gp1		B-Phloem	0.103458	Pedobacter		B-PhloemA	0.186166	Methyloceanibacter		B-Larva	0	Myxococcus		G-Larva	0	Williamsia		W-Larva	0	Fusobacterium
B-Gallery	0.0694209	Asanoa		B-Phloem	0.0925674	Phylum_Armatimonadetes		B-PhloemA	0.186166	Family_Burkholderiales_incertae_sedis		B-Larva	0	Order_Sphingobacteriales		G-Larva	0	Family_Methylophilaceae		W-Larva	0	Family_Kineosporiaceae
B-Gallery	0.0694209	Iamia		B-Phloem	0.0871222	Terrimonas		B-PhloemA	0.179006	Cryptosporangium		B-Larva	0	Peredibacter		G-Larva	0	Family_Sinobacteraceae		W-Larva	0	Pedobacter
B-Gallery	0.0678065	Stenotrophomonas		B-Phloem	0.0816771	Gaiella		B-PhloemA	0.171846	Family_Anaerolineaceae		B-Larva	0	Sodalis		G-Larva	0	Lactobacillus		W-Larva	0	Bosea
B-Gallery	0.066192	Family_Phyllobacteriaceae		B-Phloem	0.0816771	Class_Deltaproteobacteria		B-PhloemA	0.168266	Family_Rhodothermaceae		B-Larva	0	Family_Rhodobiaceae		G-Larva	0	Mucilaginibacter		W-Larva	0	Phylum_Chloroflexi
B-Gallery	0.066192	Order_Edaphobacter		B-Phloem	0.0816771	Family_Reyranella		B-PhloemA	0.164686	Roseomonas		B-Larva	0	Phylum_Bacteroidetes		G-Larva	0	Dyella		W-Larva	0	Mycobacterium
B-Gallery	0.0629631	Opitutus		B-Phloem	0.076232	Stenotrophomonas		B-PhloemA	0.157525	Ancylobacter		B-Larva	0	Defluviicoccus		G-Larva	0	Mesorhizobium		W-Larva	0	Sporacetigenium
B-Gallery	0.0629631	Ancylobacter		B-Phloem	0.076232	Phylum_candidate_division_WPS-2		B-PhloemA	0.153945	Opitutus		B-Larva	0	Family_Motilibacter		G-Larva	0	Acidovorax		W-Larva	0	Methylocella
B-Gallery	0.0613487	Order_Aridibacter		B-Phloem	0.076232	Herbiconiux		B-PhloemA	0.153945	Pedobacter		B-Larva	0	Family_Geminicoccus		G-Larva	0	Family_Flavobacteriaceae		W-Larva	0	Family_Cytophagaceae
B-Gallery	0.0597343	Family_Methylobacteriaceae		B-Phloem	0.0653417	Cryptosporangium		B-PhloemA	0.146785	Family_Sphaerobacteraceae		B-Larva	0	Paludibacter		G-Larva	0	Gaiella		W-Larva	0	Ramlibacter
B-Gallery	0.0597343	Roseateles		B-Phloem	0.0653417	Acidiphilium		B-PhloemA	0.146785	Class_Chloroflexia		B-Larva	0	Labrys		G-Larva	0	Bdellovibrio		W-Larva	0	Chelatococcus
B-Gallery	0.0548909	Beijerinckia		B-Phloem	0.0598965	Phylum_Verrucomicrobia		B-PhloemA	0.143205	Blastomonas		B-Larva	0	Halotalea		G-Larva	0	Anoxybacillus		W-Larva	0	Class_Armatimonadetes_gp4
B-Gallery	0.0548909	Aureimonas		B-Phloem	0.0598965	Sediminibacterium		B-PhloemA	0.139625	Order_Terriglobus		B-Larva	0	Asanoa		G-Larva	0	Class_Acidobacteria_Gp3		W-Larva	0	Kaistia
B-Gallery	0.0548909	Bacteriovorax		B-Phloem	0.0598965	Family_Geminicoccus		B-PhloemA	0.139625	Xanthomonas		B-Larva	0	Phenylobacterium		G-Larva	0	Class_Betaproteobacteria		W-Larva	0	Cloacibacterium
B-Gallery	0.0532765	Phylum_Verrucomicrobia		B-Phloem	0.0598965	Dactylosporangium		B-PhloemA	0.139625	Beijerinckia		B-Larva	0	Kofleria		G-Larva	0	Family_Alcaligenaceae		W-Larva	0	Olivibacter
B-Gallery	0.0532765	Family_Reyranella		B-Phloem	0.0544514	Rhizobacter		B-PhloemA	0.132465	Labrys		B-Larva	0	Rhizorhabdus		G-Larva	0	Class_Spartobacteria		W-Larva	0	Cellvibrio
B-Gallery	0.0516621	Family_Propionibacteriaceae		B-Phloem	0.0544514	Streptomyces		B-PhloemA	0.132465	Bdellovibrio		B-Larva	0	Family_Kineosporiaceae		G-Larva	0	Hydrocarboniphaga		W-Larva	0	Phyllobacterium
B-Gallery	0.0516621	Phenylobacterium		B-Phloem	0.0544514	Subtercola		B-PhloemA	0.132465	Family_Reyranella		B-Larva	0	Bosea		G-Larva	0	Acidisoma		W-Larva	0	Order_Terriglobus
B-Gallery	0.0516621	Family_Cytophagaceae		B-Phloem	0.0490063	Family_Pseudomonadaceae		B-PhloemA	0.125304	Oligoflexus		B-Larva	0	Sporacetigenium		G-Larva	0	Bacillus		W-Larva	0	Pigmentiphaga
B-Gallery	0.0516621	Cryptosporangium		B-Phloem	0.0490063	Chthonomonas/Armatimonadetes_gp3		B-PhloemA	0.125304	Aureimonas		B-Larva	0	Methylocella		G-Larva	0	Epilithonimonas		W-Larva	0	Stakelama
B-Gallery	0.0516621	Family_Burkholderiales_incertae_sedis		B-Phloem	0.0490063	Family_Ohtaekwangia		B-PhloemA	0.121724	Geodermatophilus		B-Larva	0	Roseomonas		G-Larva	0	Order_Actinomycetales		W-Larva	0	Family_Oxalobacteraceae
B-Gallery	0.0500476	Luteibacter		B-Phloem	0.0435611	Family_Rhodothermaceae		B-PhloemA	0.114564	Luteibacter		B-Larva	0	Ramlibacter		G-Larva	0	Clostridium_IV		W-Larva	0	Promicromonospora
B-Gallery	0.0484332	Halotalea		B-Phloem	0.0435611	Fluviicola		B-PhloemA	0.107404	Ferruginibacter		B-Larva	0	Chelatococcus		G-Larva	0	Segetibacter		W-Larva	0	Family_Rhodobacteraceae
B-Gallery	0.0484332	Family_Rhodobacteraceae		B-Phloem	0.0435611	Nannocystis		B-PhloemA	0.103824	Phaselicystis		B-Larva	0	Class_Armatimonadetes_gp4		G-Larva	0	Labilithrix		W-Larva	0	Angustibacter
B-Gallery	0.0452043	Flavitalea		B-Phloem	0.0435611	Aureimonas		B-PhloemA	0.100243	Aquihabitans		B-Larva	0	Bifidobacterium		G-Larva	0	Desemzia		W-Larva	0	Dokdonella
B-Gallery	0.0452043	Family_Hyphomicrobiaceae		B-Phloem	0.0435611	Family_Sphaerobacteraceae		B-PhloemA	0.100243	Order_Edaphobacter		B-Larva	0	Cloacibacterium		G-Larva	0	Variovorax		W-Larva	0	Williamsia
B-Gallery	0.0435899	Fluviicola		B-Phloem	0.0435611	Order_Gp4		B-PhloemA	0.0966633	Parafilimonas		B-Larva	0	Olivibacter		G-Larva	0	Roseiarcus		W-Larva	0	Family_Methylophilaceae
B-Gallery	0.0419754	Steroidobacter		B-Phloem	0.0435611	Order_Gp16		B-PhloemA	0.0966633	Williamsia		B-Larva	0	Cellvibrio		G-Larva	0	Pseudonocardia		W-Larva	0	Family_Sinobacteraceae
B-Gallery	0.040361	Family_Iamiaceae		B-Phloem	0.038116	Family_Rhodospirillaceae		B-PhloemA	0.0966633	Craurococcus		B-Larva	0	Phyllobacterium		G-Larva	0	Phaselicystis		W-Larva	0	Mucilaginibacter
B-Gallery	0.040361	Nakamurella		B-Phloem	0.038116	Family_Rhodobiaceae		B-PhloemA	0.0895031	Derxia		B-Larva	0	Order_Terriglobus		G-Larva	0	Family_Rhodothermaceae		W-Larva	0	Roseburia
B-Gallery	0.040361	Rhodopseudomonas		B-Phloem	0.0326708	Microvirga		B-PhloemA	0.085923	Thermoleophilum		B-Larva	0	Pigmentiphaga		G-Larva	0	Janibacter		W-Larva	0	Dyella
B-Gallery	0.040361	Gemmatimonas		B-Phloem	0.0326708	Family_Xanthomonadaceae		B-PhloemA	0.085923	Nakamurella		B-Larva	0	Stakelama		G-Larva	0	Brevibacillus		W-Larva	0	Acidovorax
B-Gallery	0.0371321	Devosia		B-Phloem	0.0326708	Vampirovibrio		B-PhloemA	0.0823428	Family_Methylophilaceae		B-Larva	0	Family_Oxalobacteraceae		G-Larva	0	Family_Verrucomicrobiaceae		W-Larva	0	Family_Flavobacteriaceae
B-Gallery	0.0371321	Family_Sinobacteraceae		B-Phloem	0.0326708	Acidothermus		B-PhloemA	0.0823428	Family_Rhodospirillaceae		B-Larva	0	Promicromonospora		G-Larva	0	Noviherbaspirillum		W-Larva	0	Gaiella
B-Gallery	0.0371321	Family_Rhodospirillaceae		B-Phloem	0.0272257	Order_Aridibacter		B-PhloemA	0.0787627	Kaistia		B-Larva	0	Family_Rhodobacteraceae		G-Larva	0	Class_Armatimonadetes_gp5		W-Larva	0	Bdellovibrio
B-Gallery	0.0371321	Chryseobacterium		B-Phloem	0.0272257	Bdellovibrio		B-PhloemA	0.0787627	Larkinella		B-Larva	0	Angustibacter		G-Larva	0	Brevundimonas		W-Larva	0	Anoxybacillus
B-Gallery	0.0355177	Blastococcus		B-Phloem	0.0272257	Aeromicrobium		B-PhloemA	0.0751826	Kofleria		B-Larva	0	Dokdonella		G-Larva	0	Azospira		W-Larva	0	Class_Acidobacteria_Gp3
B-Gallery	0.0339032	Family_Oxalobacteraceae		B-Phloem	0.0272257	Blastomonas		B-PhloemA	0.0751826	Order_Gp16		B-Larva	0	Williamsia		G-Larva	0	Microvirga		W-Larva	0	Class_Betaproteobacteria
B-Gallery	0.0339032	Frondihabitans		B-Phloem	0.0272257	Acidisoma		B-PhloemA	0.0716025	Stappia		B-Larva	0	Family_Methylophilaceae		G-Larva	0	Family_Bradyrhizobiaceae		W-Larva	0	Family_Alcaligenaceae
B-Gallery	0.0322888	Angustibacter		B-Phloem	0.0217806	Family_Sinobacteraceae		B-PhloemA	0.0716025	Methylopila		B-Larva	0	Family_Sinobacteraceae		G-Larva	0	Bradyrhizobium		W-Larva	0	Class_Spartobacteria
B-Gallery	0.0322888	Aggregicoccus		B-Phloem	0.0217806	Armatimonas/Armatimonadetes_gp1		B-PhloemA	0.0716025	Hansschlegelia		B-Larva	0	Mucilaginibacter		G-Larva	0	Family_Geodermatophilaceae		W-Larva	0	Hydrocarboniphaga
B-Gallery	0.0322888	Amaricoccus		B-Phloem	0.0217806	Oligoflexus		B-PhloemA	0.0716025	Iamia		B-Larva	0	Dyella		G-Larva	0	Skermanella		W-Larva	0	Acidisoma
B-Gallery	0.0306744	Aquihabitans		B-Phloem	0.0217806	Aminobacter		B-PhloemA	0.0680223	Phenylobacterium		B-Larva	0	Mesorhizobium		G-Larva	0	Cryptosporangium		W-Larva	0	Bacillus
B-Gallery	0.0306744	Methyloceanibacter		B-Phloem	0.0217806	Lysobacter		B-PhloemA	0.0680223	Rubellimicrobium		B-Larva	0	Acidovorax		G-Larva	0	Order_Gp16		W-Larva	0	Epilithonimonas
B-Gallery	0.0306744	Family_Erythrobacteraceae		B-Phloem	0.0217806	Hyphomicrobium		B-PhloemA	0.0644422	Aminobacter		B-Larva	0	Family_Flavobacteriaceae		G-Larva	0	Phylum_Verrucomicrobia		W-Larva	0	Clostridium_IV
B-Gallery	0.0306744	Asticcacaulis		B-Phloem	0.0217806	Larkinella		B-PhloemA	0.0608621	Family_Verrucomicrobiaceae		B-Larva	0	Gaiella		G-Larva	0	Chitinophaga		W-Larva	0	Segetibacter
B-Gallery	0.0290599	Hyphomicrobium		B-Phloem	0.0163354	Pseudoxanthomonas		B-PhloemA	0.0608621	Family_Iamiaceae		B-Larva	0	Bdellovibrio		G-Larva	0	Psychroglaciecola		W-Larva	0	Labilithrix
B-Gallery	0.0290599	Order_Gp16		B-Phloem	0.0163354	Skermanella		B-PhloemA	0.0608621	Fimbriimonas		B-Larva	0	Anoxybacillus		G-Larva	0	Armatimonas/Armatimonadetes_gp1		W-Larva	0	Desemzia
B-Gallery	0.0274455	Thermoleophilum		B-Phloem	0.0163354	Psychroglaciecola		B-PhloemA	0.0608621	Class_Deltaproteobacteria		B-Larva	0	Class_Betaproteobacteria		G-Larva	0	Listeria		W-Larva	0	Lactococcus
B-Gallery	0.025831	Williamsia		B-Phloem	0.0163354	Taibaiella		B-PhloemA	0.0608621	Deinococcus		B-Larva	0	Hydrocarboniphaga		G-Larva	0	Buttiauxella		W-Larva	0	Xanthomonas
B-Gallery	0.025831	Prosthecobacter		B-Phloem	0.0163354	Azospirillum		B-PhloemA	0.057282	Steroidobacter		B-Larva	0	Acidisoma		G-Larva	0	Methyloceanibacter		W-Larva	0	Variovorax
B-Gallery	0.025831	Vampirovibrio		B-Phloem	0.0163354	Family_Methylocystaceae		B-PhloemA	0.0537018	Achromobacter		B-Larva	0	Bacillus		G-Larva	0	Family_Chitinophagaceae		W-Larva	0	Roseiarcus
B-Gallery	0.0242166	Family_Motilibacter		B-Phloem	0.0163354	Family_Phyllobacteriaceae		B-PhloemA	0.0537018	Family_Myxococcaceae		B-Larva	0	Epilithonimonas		G-Larva	0	Actinoplanes		W-Larva	0	Pseudonocardia
B-Gallery	0.0242166	Psychroglaciecola		B-Phloem	0.0163354	Huanghella		B-PhloemA	0.0501217	Lysobacter		B-Larva	0	Segetibacter		G-Larva	0	Ancylobacter		W-Larva	0	Phaselicystis
B-Gallery	0.0242166	Bdellovibrio		B-Phloem	0.0163354	Phylum_Candidatus_Saccharibacteria		B-PhloemA	0.0501217	Rhodopseudomonas		B-Larva	0	Labilithrix		G-Larva	0	Amnibacterium		W-Larva	0	Family_Rhodothermaceae
B-Gallery	0.0226022	Order_Rhodospirillales		B-Phloem	0	Thermoleophilum		B-PhloemA	0.0465416	Asanoa		B-Larva	0	Romboutsia		G-Larva	0	Variibacter		W-Larva	0	Janibacter
B-Gallery	0.0209877	Class_Deltaproteobacteria		B-Phloem	0	Microbacterium		B-PhloemA	0.0465416	Rhodoplanes		B-Larva	0	Lactococcus		G-Larva	0	Micromonospora		W-Larva	0	Family_Verrucomicrobiaceae
B-Gallery	0.0209877	Phylum_Chloroflexi		B-Phloem	0	Rhodococcus		B-PhloemA	0.0465416	Family_Nannocystaceae		B-Larva	0	Roseiarcus		G-Larva	0	Family_Rhodospirillaceae		W-Larva	0	Noviherbaspirillum
B-Gallery	0.0193733	Order_Xanthomonadales		B-Phloem	0	Roseimicrobium		B-PhloemA	0.0465416	Family_Phyllobacteriaceae		B-Larva	0	Pseudonocardia		G-Larva	0	Macrococcus		W-Larva	0	Class_Armatimonadetes_gp5
B-Gallery	0.0193733	Class_Acidobacteria_Gp4		B-Phloem	0	Clostridium_XlVa		B-PhloemA	0.0465416	Sphingopyxis		B-Larva	0	Phaselicystis		G-Larva	0	Ferruginibacter		W-Larva	0	Microvirga
B-Gallery	0.0193733	Erwinia		B-Phloem	0	Bacteroides		B-PhloemA	0.0429615	Micromonospora		B-Larva	0	Family_Rhodothermaceae		G-Larva	0	Family_Nocardioidaceae		W-Larva	0	Family_Bradyrhizobiaceae
B-Gallery	0.0177588	Gibbsiella		B-Phloem	0	Streptococcus		B-PhloemA	0.0429615	Pelagibacterium		B-Larva	0	Janibacter		G-Larva	0	Azomonas		W-Larva	0	Bradyrhizobium
B-Gallery	0.0161444	Parafilimonas		B-Phloem	0	Rothia		B-PhloemA	0.0429615	Class_Thermomicrobia		B-Larva	0	Acinetobacter		G-Larva	0	Oligoflexus		W-Larva	0	Family_Geodermatophilaceae
B-Gallery	0.0161444	Stappia		B-Phloem	0	Legionella		B-PhloemA	0.0393814	Family_Erythrobacteraceae		B-Larva	0	Family_Verrucomicrobiaceae		G-Larva	0	Phylum_candidate_division_WPS-2		W-Larva	0	Skermanella
B-Gallery	0.0161444	Peredibacter		B-Phloem	0	Stappia		B-PhloemA	0.0393814	Kallotenue		B-Larva	0	Noviherbaspirillum		G-Larva	0	Nakamurella		W-Larva	0	Cryptosporangium
B-Gallery	0.0161444	Variibacter		B-Phloem	0	Achromobacter		B-PhloemA	0.0393814	Huanghella		B-Larva	0	Class_Armatimonadetes_gp5		G-Larva	0	Stenotrophomonas		W-Larva	0	Order_Gp16
B-Gallery	0.0161444	Class_Acidobacteria_Gp3		B-Phloem	0	Family_Propionibacteriaceae		B-PhloemA	0.0358012	Family_Rhodobacteraceae		B-Larva	0	Azospira		G-Larva	0	Pseudochrobactrum		W-Larva	0	Phylum_Verrucomicrobia
B-Gallery	0.0161444	Andreprevotia		B-Phloem	0	Actinomyces		B-PhloemA	0.0358012	Lactobacillus		B-Larva	0	Microvirga		G-Larva	0	Family_Anaerolineaceae		W-Larva	0	Chitinophaga
B-Gallery	0.01453	Olivibacter		B-Phloem	0	Fibrisoma		B-PhloemA	0.0358012	Peredibacter		B-Larva	0	Family_Bradyrhizobiaceae		G-Larva	0	Luteolibacter		W-Larva	0	Psychroglaciecola
B-Gallery	0.01453	Order_Blastocatella		B-Phloem	0	Clostridium_sensu_stricto		B-PhloemA	0.0358012	Acidiphilium		B-Larva	0	Bradyrhizobium		G-Larva	0	Phylum_Candidatus_Saccharibacteria		W-Larva	0	Armatimonas/Armatimonadetes_gp1
B-Gallery	0.01453	Order_Chloroflexales		B-Phloem	0	Faecalibacterium		B-PhloemA	0.0358012	Chryseobacterium		B-Larva	0	Family_Geodermatophilaceae		G-Larva	0	Sutterella		W-Larva	0	Listeria
B-Gallery	0.01453	Herminiimonas		B-Phloem	0	Porphyromonas		B-PhloemA	0.0358012	Azohydromonas		B-Larva	0	Skermanella		G-Larva	0	Spirosoma		W-Larva	0	Buttiauxella
B-Gallery	0.0129155	Family_Nannocystaceae		B-Phloem	0	Family_Cyclobacteriaceae		B-PhloemA	0.0322211	Family_Sinobacteraceae		B-Larva	0	Cryptosporangium		G-Larva	0	Acidiphilium		W-Larva	0	Methyloceanibacter
B-Gallery	0.0113011	Phaselicystis		B-Phloem	0	Myxococcus		B-PhloemA	0.0322211	Burkholderia		B-Larva	0	Phylum_Verrucomicrobia		G-Larva	0	Ilumatobacter		W-Larva	0	Actinoplanes
B-Gallery	0.0113011	Family_Rhodothermaceae		B-Phloem	0	Alicyclobacillus		B-PhloemA	0.0322211	Class_Armatimonadetes_gp5		B-Larva	0	Chitinophaga		G-Larva	0	Methylopila		W-Larva	0	Family_Propionibacteriaceae
B-Gallery	0.0113011	Craurococcus		B-Phloem	0	Order_Sphingobacteriales		B-PhloemA	0.0322211	Lautropia		B-Larva	0	Psychroglaciecola		G-Larva	0	Cystobacter		W-Larva	0	Variibacter
B-Gallery	0.0113011	Family_Caulobacteraceae		B-Phloem	0	Sodalis		B-PhloemA	0.0322211	Family_Intrasporangiaceae		B-Larva	0	Armatimonas/Armatimonadetes_gp1		G-Larva	0	Order_Chloroflexales		W-Larva	0	Micromonospora
B-Gallery	0.0113011	Family_Bacteriovoracaceae		B-Phloem	0	Gemella		B-PhloemA	0.028641	Order_Rhodospirillales		B-Larva	0	Listeria		G-Larva	0	Family_Micromonosporaceae		W-Larva	0	Family_Rhodospirillaceae
B-Gallery	0.00968664	Order_Granulicella		B-Phloem	0	Defluviicoccus		B-PhloemA	0.0250609	Sandaracinus		B-Larva	0	Methyloceanibacter		G-Larva	0	Derxia		W-Larva	0	Macrococcus
B-Gallery	0.00968664	Family_Pseudonocardiaceae		B-Phloem	0	Phylum_Firmicutes		B-PhloemA	0.0250609	Family_Pseudonocardiaceae		B-Larva	0	Actinoplanes		G-Larva	0	Marmoricola		W-Larva	0	Ferruginibacter
B-Gallery	0.00968664	Telluria		B-Phloem	0	Paludibacter		B-PhloemA	0.0250609	Azospirillum		B-Larva	0	Ancylobacter		G-Larva	0	Family_Clostridiaceae_1		W-Larva	0	Azomonas
B-Gallery	0.00968664	Family_Polyangiaceae		B-Phloem	0	Halotalea		B-PhloemA	0.0250609	Sediminibacterium		B-Larva	0	Family_Propionibacteriaceae		G-Larva	0	Phylum_Actinobacteria		W-Larva	0	Azospirillum
B-Gallery	0.00968664	Verrucomicrobium		B-Phloem	0	Rhizorhabdus		B-PhloemA	0.0214807	Chelatococcus		B-Larva	0	Variibacter		G-Larva	0	Order_Blastocatella		W-Larva	0	Oligoflexus
B-Gallery	0.0080722	Luteimonas		B-Phloem	0	Family_Enterobacteriaceae		B-PhloemA	0.0214807	Dyella		B-Larva	0	Micromonospora		G-Larva	0	Aeromicrobium		W-Larva	0	Phylum_candidate_division_WPS-2
B-Gallery	0.0080722	Hydrocarboniphaga		B-Phloem	0	Fusobacterium		B-PhloemA	0.0214807	Family_Pseudomonadaceae		B-Larva	0	Family_Rhodospirillaceae		G-Larva	0	Insolitispirillum		W-Larva	0	Nakamurella
B-Gallery	0.0080722	Romboutsia		B-Phloem	0	Bosea		B-PhloemA	0.0214807	Taibaiella		B-Larva	0	Macrococcus		G-Larva	0	Flavitalea		W-Larva	0	Stenotrophomonas
B-Gallery	0.0080722	Cystobacter		B-Phloem	0	Bifidobacterium		B-PhloemA	0.0179006	Pigmentiphaga		B-Larva	0	Ferruginibacter		G-Larva	0	Azorhizobium		W-Larva	0	Pseudochrobactrum
B-Gallery	0.00645776	Streptococcus		B-Phloem	0	Lactococcus		B-PhloemA	0.0143205	Roseimicrobium		B-Larva	0	Azomonas		G-Larva	0	Neorhizobium		W-Larva	0	Family_Anaerolineaceae
B-Gallery	0.00645776	Family_Verrucomicrobiaceae		B-Phloem	0	Sporacetigenium		B-PhloemA	0.0107404	Fibrisoma		B-Larva	0	Azospirillum		G-Larva	0	Streptomyces		W-Larva	0	Luteolibacter
B-Gallery	0.00645776	Ferruginibacter		B-Phloem	0	Luteimonas		B-PhloemA	0.0107404	Lactococcus		B-Larva	0	Oligoflexus		G-Larva	0	Class_Acidobacteria_Gp1		W-Larva	0	Sutterella
B-Gallery	0.00645776	Family_Myxococcaceae		B-Phloem	0	Family_Lachnospiraceae		B-PhloemA	0.0107404	Phylum_candidate_division_WPS-2		B-Larva	0	Phylum_candidate_division_WPS-2		G-Larva	0	Fimbriimonas		W-Larva	0	Spirosoma
B-Gallery	0.00645776	Streptosporangium		B-Phloem	0	Ramlibacter		B-PhloemA	0.0107404	Chthonomonas/Armatimonadetes_gp3		B-Larva	0	Nakamurella		G-Larva	0	Family_Peptostreptococcaceae		W-Larva	0	Acidiphilium
B-Gallery	0.00645776	Salinarimonas		B-Phloem	0	Staphylococcus		B-PhloemA	0.0107404	Gaiella		B-Larva	0	Family_Anaerolineaceae		G-Larva	0	Aminobacter		W-Larva	0	Methylopila
B-Gallery	0.00484332	Family_Sphaerobacteraceae		B-Phloem	0	Chelatococcus		B-PhloemA	0.0107404	Andreprevotia		B-Larva	0	Luteolibacter		G-Larva	0	Truepera		W-Larva	0	Cystobacter
B-Gallery	0.00484332	Huanghella		B-Phloem	0	Class_Armatimonadetes_gp4		B-PhloemA	0.00716025	Class_Armatimonadetes_gp4		B-Larva	0	Phylum_Candidatus_Saccharibacteria		G-Larva	0	Niastella		W-Larva	0	Order_Chloroflexales
B-Gallery	0.00322888	Legionella		B-Phloem	0	Kaistia		B-PhloemA	0	Rhodococcus		B-Larva	0	Spirosoma		G-Larva	0	Order_Rhodospirillales		W-Larva	0	Family_Micromonosporaceae
B-Gallery	0.00322888	Hymenobacter		B-Phloem	0	Cloacibacterium		B-PhloemA	0	Clostridium_XlVa		B-Larva	0	Acidiphilium		G-Larva	0	Opitutus		W-Larva	0	Derxia
B-Gallery	0	Rhodococcus		B-Phloem	0	Olivibacter		B-PhloemA	0	Bacteroides		B-Larva	0	Ilumatobacter		G-Larva	0	Pelagibacterium		W-Larva	0	Marmoricola
B-Gallery	0	Roseimicrobium		B-Phloem	0	Cellvibrio		B-PhloemA	0	Streptococcus		B-Larva	0	Methylopila		G-Larva	0	Family_Pseudonocardiaceae		W-Larva	0	Family_Clostridiaceae_1
B-Gallery	0	Clostridium_XlVa		B-Phloem	0	Phyllobacterium		B-PhloemA	0	Rothia		B-Larva	0	Cystobacter		G-Larva	0	Geodermatophilus		W-Larva	0	Micrococcus
B-Gallery	0	Bacteroides		B-Phloem	0	Pigmentiphaga		B-PhloemA	0	Legionella		B-Larva	0	Order_Chloroflexales		G-Larva	0	Taibaiella		W-Larva	0	Insolitispirillum
B-Gallery	0	Rothia		B-Phloem	0	Stakelama		B-PhloemA	0	Actinomyces		B-Larva	0	Derxia		G-Larva	0	Staphylococcus		W-Larva	0	Flavitalea
B-Gallery	0	Achromobacter		B-Phloem	0	Family_Oxalobacteraceae		B-PhloemA	0	Clostridium_sensu_stricto		B-Larva	0	Marmoricola		G-Larva	0	Cellulosimicrobium		W-Larva	0	Azorhizobium
B-Gallery	0	Actinomyces		B-Phloem	0	Promicromonospora		B-PhloemA	0	Faecalibacterium		B-Larva	0	Family_Clostridiaceae_1		G-Larva	0	Family_Ohtaekwangia		W-Larva	0	Neorhizobium
B-Gallery	0	Fibrisoma		B-Phloem	0	Family_Rhodobacteraceae		B-PhloemA	0	Porphyromonas		B-Larva	0	Order_Blastocatella		G-Larva	0	Class_Thermomicrobia		W-Larva	0	Streptomyces
B-Gallery	0	Clostridium_sensu_stricto		B-Phloem	0	Serratia		B-PhloemA	0	Rhizobacter		B-Larva	0	Streptococcus		G-Larva	0	Rhodoplanes		W-Larva	0	Class_Acidobacteria_Gp1
B-Gallery	0	Faecalibacterium		B-Phloem	0	Dokdonella		B-PhloemA	0	Family_Cyclobacteriaceae		B-Larva	0	Aeromicrobium		G-Larva	0	Arcobacter		W-Larva	0	Fimbriimonas
B-Gallery	0	Porphyromonas		B-Phloem	0	Williamsia		B-PhloemA	0	Alicyclobacillus		B-Larva	0	Insolitispirillum		G-Larva	0	Order_Xanthomonadales		W-Larva	0	Family_Peptostreptococcaceae
B-Gallery	0	Family_Cyclobacteriaceae		B-Phloem	0	Family_Methylophilaceae		B-PhloemA	0	Order_Sphingobacteriales		B-Larva	0	Flavitalea		G-Larva	0	Massilia		W-Larva	0	Aminobacter
B-Gallery	0	Myxococcus		B-Phloem	0	Roseburia		B-PhloemA	0	Sodalis		B-Larva	0	Azorhizobium		G-Larva	0	Roseateles		W-Larva	0	Truepera
B-Gallery	0	Alicyclobacillus		B-Phloem	0	Dyella		B-PhloemA	0	Gemella		B-Larva	0	Neorhizobium		G-Larva	0	Family_Burkholderiales_incertae_sedis		W-Larva	0	Niastella
B-Gallery	0	Order_Sphingobacteriales		B-Phloem	0	Acidovorax		B-PhloemA	0	Defluviicoccus		B-Larva	0	Streptomyces		G-Larva	0	Fluviicola		W-Larva	0	Order_Rhodospirillales
B-Gallery	0	Sodalis		B-Phloem	0	Anoxybacillus		B-PhloemA	0	Family_Motilibacter		B-Larva	0	Fimbriimonas		G-Larva	0	Family_Iamiaceae		W-Larva	0	Opitutus
B-Gallery	0	Gemella		B-Phloem	0	Hydrocarboniphaga		B-PhloemA	0	Phylum_Firmicutes		B-Larva	0	Family_Peptostreptococcaceae		G-Larva	0	Herbiconiux		W-Larva	0	Pelagibacterium
B-Gallery	0	Defluviicoccus		B-Phloem	0	Brenneria		B-PhloemA	0	Paludibacter		B-Larva	0	Aminobacter		G-Larva	0	Streptacidiphilus		W-Larva	0	Family_Pseudonocardiaceae
B-Gallery	0	Phylum_Firmicutes		B-Phloem	0	Epilithonimonas		B-PhloemA	0	Halotalea		B-Larva	0	Truepera		G-Larva	0	Aquihabitans		W-Larva	0	Geodermatophilus
B-Gallery	0	Paludibacter		B-Phloem	0	Clostridium_IV		B-PhloemA	0	Rhizorhabdus		B-Larva	0	Niastella		G-Larva	0	Order_Burkholderiales		W-Larva	0	Cellulosimicrobium
B-Gallery	0	Labrys		B-Phloem	0	Desemzia		B-PhloemA	0	Fusobacterium		B-Larva	0	Order_Rhodospirillales		G-Larva	0	Agromyces		W-Larva	0	Class_Thermomicrobia
B-Gallery	0	Kofleria		B-Phloem	0	Romboutsia		B-PhloemA	0	Bifidobacterium		B-Larva	0	Opitutus		G-Larva	0	Fibrella		W-Larva	0	Rhodoplanes
B-Gallery	0	Fusobacterium		B-Phloem	0	Burkholderia		B-PhloemA	0	Sporacetigenium		B-Larva	0	Pelagibacterium		G-Larva	0	Solirubrobacter		W-Larva	0	Order_Xanthomonadales
B-Gallery	0	Family_Kineosporiaceae		B-Phloem	0	Roseomonas		B-PhloemA	0	Family_Lachnospiraceae		B-Larva	0	Family_Pseudonocardiaceae		G-Larva	0	Family_Erythrobacteraceae		W-Larva	0	Roseateles
B-Gallery	0	Bifidobacterium		B-Phloem	0	Brevibacillus		B-PhloemA	0	Methylocella		B-Larva	0	Taibaiella		G-Larva	0	Order_Cytophagales		W-Larva	0	Family_Burkholderiales_incertae_sedis
B-Gallery	0	Lactococcus		B-Phloem	0	Family_Verrucomicrobiaceae		B-PhloemA	0	Ramlibacter		B-Larva	0	Cellulosimicrobium		G-Larva	0	Sandaracinus		W-Larva	0	Fluviicola
B-Gallery	0	Sporacetigenium		B-Phloem	0	Noviherbaspirillum		B-PhloemA	0	Staphylococcus		B-Larva	0	Family_Ohtaekwangia		G-Larva	0	Family_Caulobacteraceae		W-Larva	0	Family_Iamiaceae
B-Gallery	0	Family_Lachnospiraceae		B-Phloem	0	Bacillus		B-PhloemA	0	Cloacibacterium		B-Larva	0	Class_Thermomicrobia		G-Larva	0	Lautropia		W-Larva	0	Herbiconiux
B-Gallery	0	Methylocella		B-Phloem	0	Arcobacter		B-PhloemA	0	Cellvibrio		B-Larva	0	Rhodoplanes		G-Larva	0	Terrimonas		W-Larva	0	Streptacidiphilus
B-Gallery	0	Ramlibacter		B-Phloem	0	Azospira		B-PhloemA	0	Phyllobacterium		B-Larva	0	Arcobacter		G-Larva	0	Nocardioides		W-Larva	0	Agromyces
B-Gallery	0	Staphylococcus		B-Phloem	0	Peredibacter		B-PhloemA	0	Stakelama		B-Larva	0	Order_Xanthomonadales		G-Larva	0	Rudanella		W-Larva	0	Fibrella
B-Gallery	0	Chelatococcus		B-Phloem	0	Comamonas		B-PhloemA	0	Family_Oxalobacteraceae		B-Larva	0	Roseateles		G-Larva	0	Beijerinckia		W-Larva	0	Solirubrobacter
B-Gallery	0	Class_Armatimonadetes_gp4		B-Phloem	0	Family_Iamiaceae		B-PhloemA	0	Promicromonospora		B-Larva	0	Family_Burkholderiales_incertae_sedis		G-Larva	0	Family_Nannocystaceae		W-Larva	0	Family_Erythrobacteraceae
B-Gallery	0	Kaistia		B-Phloem	0	Chitinophaga		B-PhloemA	0	Serratia		B-Larva	0	Fluviicola		G-Larva	0	Chryseobacterium		W-Larva	0	Order_Cytophagales
B-Gallery	0	Cloacibacterium		B-Phloem	0	Listeria		B-PhloemA	0	Angustibacter		B-Larva	0	Herbiconiux		G-Larva	0	Burkholderia		W-Larva	0	Sandaracinus
B-Gallery	0	Phyllobacterium		B-Phloem	0	Methyloceanibacter		B-PhloemA	0	Dokdonella		B-Larva	0	Streptacidiphilus		G-Larva	0	Blastomonas		W-Larva	0	Jatrophihabitans
B-Gallery	0	Pigmentiphaga		B-Phloem	0	Buttiauxella		B-PhloemA	0	Roseburia		B-Larva	0	Aquihabitans		G-Larva	0	Constrictibacter		W-Larva	0	Lautropia
B-Gallery	0	Stakelama		B-Phloem	0	Blastococcus		B-PhloemA	0	Acidovorax		B-Larva	0	Agromyces		G-Larva	0	Sphingorhabdus		W-Larva	0	Terrimonas
B-Gallery	0	Promicromonospora		B-Phloem	0	Variibacter		B-PhloemA	0	Anoxybacillus		B-Larva	0	Fibrella		G-Larva	0	Class_Acidobacteria_Gp4		W-Larva	0	Nocardioides
B-Gallery	0	Serratia		B-Phloem	0	Macrococcus		B-PhloemA	0	Hydrocarboniphaga		B-Larva	0	Solirubrobacter		G-Larva	0	Order_Myxococcales		W-Larva	0	Rudanella
B-Gallery	0	Dokdonella		B-Phloem	0	Ferruginibacter		B-PhloemA	0	Brenneria		B-Larva	0	Family_Erythrobacteraceae		G-Larva	0	Order_Acidipila		W-Larva	0	Dyadobacter
B-Gallery	0	Roseburia		B-Phloem	0	Azomonas		B-PhloemA	0	Epilithonimonas		B-Larva	0	Order_Cytophagales		G-Larva	0	Aggregicoccus		W-Larva	0	Beijerinckia
B-Gallery	0	Anoxybacillus		B-Phloem	0	Class_Armatimonadetes_gp5		B-PhloemA	0	Clostridium_IV		B-Larva	0	Sandaracinus		G-Larva	0	Family_Intrasporangiaceae		W-Larva	0	Family_Nannocystaceae
B-Gallery	0	Epilithonimonas		B-Phloem	0	Pseudochrobactrum		B-PhloemA	0	Desemzia		B-Larva	0	Jatrophihabitans		G-Larva	0	Class_Gammaproteobacteria		W-Larva	0	Chryseobacterium
B-Gallery	0	Clostridium_IV		B-Phloem	0	Family_Anaerolineaceae		B-PhloemA	0	Romboutsia		B-Larva	0	Family_Caulobacteraceae		G-Larva	0	Kineosporia		W-Larva	0	Burkholderia
B-Gallery	0	Desemzia		B-Phloem	0	Sutterella		B-PhloemA	0	Roseiarcus		B-Larva	0	Lautropia		G-Larva	0	Family_Myxococcaceae		W-Larva	0	Blastomonas
B-Gallery	0	Class_Betaproteobacteria		B-Phloem	0	Sphingobium		B-PhloemA	0	Brevibacillus		B-Larva	0	Terrimonas		G-Larva	0	Streptosporangium		W-Larva	0	Family_Rhizobiaceae
B-Gallery	0	Roseiarcus		B-Phloem	0	Cystobacter		B-PhloemA	0	Noviherbaspirillum		B-Larva	0	Rudanella		G-Larva	0	Filimonas		W-Larva	0	Constrictibacter
B-Gallery	0	Lactobacillus		B-Phloem	0	Corynebacterium		B-PhloemA	0	Bacillus		B-Larva	0	Dyadobacter		G-Larva	0	Corynebacterium		W-Larva	0	Sphingorhabdus
B-Gallery	0	Geodermatophilus		B-Phloem	0	Asanoa		B-PhloemA	0	Arcobacter		B-Larva	0	Family_Nannocystaceae		G-Larva	0	Diplorickettsia		W-Larva	0	Class_Acidobacteria_Gp4
B-Gallery	0	Brevibacillus		B-Phloem	0	Family_Clostridiaceae_1		B-PhloemA	0	Azospira		B-Larva	0	Chryseobacterium		G-Larva	0	Erwinia		W-Larva	0	Order_Myxococcales
B-Gallery	0	Noviherbaspirillum		B-Phloem	0	Micrococcus		B-PhloemA	0	Comamonas		B-Larva	0	Blastomonas		G-Larva	0	Craurococcus		W-Larva	0	Order_Acidipila
B-Gallery	0	Bacillus		B-Phloem	0	Insolitispirillum		B-PhloemA	0	Skermanella		B-Larva	0	Constrictibacter		G-Larva	0	Cytophaga		W-Larva	0	Aggregicoccus
B-Gallery	0	Quadrisphaera		B-Phloem	0	Azorhizobium		B-PhloemA	0	Order_Granulicella		B-Larva	0	Sphingorhabdus		G-Larva	0	Order_Granulicella		W-Larva	0	Family_Intrasporangiaceae
B-Gallery	0	Arcobacter		B-Phloem	0	Neorhizobium		B-PhloemA	0	Chitinophaga		B-Larva	0	Order_Acidipila		G-Larva	0	Sediminibacterium		W-Larva	0	Kineosporia
B-Gallery	0	Azospira		B-Phloem	0	Fimbriimonas		B-PhloemA	0	Psychroglaciecola		B-Larva	0	Aggregicoccus		G-Larva	0	Asticcacaulis		W-Larva	0	Family_Myxococcaceae
B-Gallery	0	Comamonas		B-Phloem	0	Family_Peptostreptococcaceae		B-PhloemA	0	Listeria		B-Larva	0	Family_Intrasporangiaceae		G-Larva	0	Nannocystis		W-Larva	0	Streptosporangium
B-Gallery	0	Skermanella		B-Phloem	0	Truepera		B-PhloemA	0	Buttiauxella		B-Larva	0	Class_Gammaproteobacteria		G-Larva	0	Herminiimonas		W-Larva	0	Filimonas
B-Gallery	0	Family_Geodermatophilaceae		B-Phloem	0	Order_Terrimicrobium		B-PhloemA	0	Variibacter		B-Larva	0	Kineosporia		G-Larva	0	Frondihabitans		W-Larva	0	Diplorickettsia
B-Gallery	0	Chitinophaga		B-Phloem	0	Niastella		B-PhloemA	0	Macrococcus		B-Larva	0	Family_Myxococcaceae		G-Larva	0	Family_Hyphomicrobiaceae		W-Larva	0	Erwinia
B-Gallery	0	Armatimonas/Armatimonadetes_gp1		B-Phloem	0	Opitutus		B-PhloemA	0	Azomonas		B-Larva	0	Streptosporangium		G-Larva	0	Luteimonas		W-Larva	0	Craurococcus
B-Gallery	0	Listeria		B-Phloem	0	Pelagibacterium		B-PhloemA	0	Pseudochrobactrum		B-Larva	0	Filimonas		G-Larva	0	Amycolatopsis		W-Larva	0	Cytophaga
B-Gallery	0	Macrococcus		B-Phloem	0	Order_Gp10		B-PhloemA	0	Phylum_Armatimonadetes		B-Larva	0	Diplorickettsia		G-Larva	0	Chthonomonas/Armatimonadetes_gp3		W-Larva	0	Order_Granulicella
B-Gallery	0	Azomonas		B-Phloem	0	Cellulosimicrobium		B-PhloemA	0	Family_Xanthomonadaceae		B-Larva	0	Erwinia		G-Larva	0	Order_Acidimicrobiales		W-Larva	0	Sediminibacterium
B-Gallery	0	Phylum_candidate_division_WPS-2		B-Phloem	0	Order_Chloroflexales		B-PhloemA	0	Sutterella		B-Larva	0	Craurococcus		G-Larva	0	Family_Beijerinckiaceae		W-Larva	0	Asticcacaulis
B-Gallery	0	Phylum_Armatimonadetes		B-Phloem	0	Class_Thermomicrobia		B-PhloemA	0	Cystobacter		B-Larva	0	Cytophaga		G-Larva	0	Isoptericola		W-Larva	0	Nannocystis
B-Gallery	0	Family_Anaerolineaceae		B-Phloem	0	Rhodoplanes		B-PhloemA	0	Corynebacterium		B-Larva	0	Order_Granulicella		G-Larva	0	Prosthecobacter		W-Larva	0	Herminiimonas
B-Gallery	0	Sutterella		B-Phloem	0	Order_Xanthomonadales		B-PhloemA	0	Family_Clostridiaceae_1		B-Larva	0	Sediminibacterium		G-Larva	0	Cellulomonas		W-Larva	0	Frondihabitans
B-Gallery	0	Acidiphilium		B-Phloem	0	Acinetobacter		B-PhloemA	0	Micrococcus		B-Larva	0	Asticcacaulis		G-Larva	0	Adhaeribacter		W-Larva	0	Family_Hyphomicrobiaceae
B-Gallery	0	Corynebacterium		B-Phloem	0	Roseateles		B-PhloemA	0	Insolitispirillum		B-Larva	0	Nannocystis		G-Larva	0	Vampirovibrio		W-Larva	0	Luteimonas
B-Gallery	0	Segetibacter		B-Phloem	0	Streptacidiphilus		B-PhloemA	0	Azorhizobium		B-Larva	0	Herminiimonas		G-Larva	0	Family_Sphingobacteriaceae		W-Larva	0	Amycolatopsis
B-Gallery	0	Family_Clostridiaceae_1		B-Phloem	0	Agromyces		B-PhloemA	0	Neorhizobium		B-Larva	0	Frondihabitans		G-Larva	0	Class_Deltaproteobacteria		W-Larva	0	Chthonomonas/Armatimonadetes_gp3
B-Gallery	0	Micrococcus		B-Phloem	0	Fibrella		B-PhloemA	0	Family_Peptostreptococcaceae		B-Larva	0	Family_Hyphomicrobiaceae		G-Larva	0	Propionibacterium		W-Larva	0	Order_Acidimicrobiales
B-Gallery	0	Insolitispirillum		B-Phloem	0	Family_Erythrobacteraceae		B-PhloemA	0	Truepera		B-Larva	0	Luteimonas		G-Larva	0	Faecalibacterium		W-Larva	0	Family_Beijerinckiaceae
B-Gallery	0	Azorhizobium		B-Phloem	0	Sandaracinus		B-PhloemA	0	Order_Terrimicrobium		B-Larva	0	Amycolatopsis		G-Larva	0	Order_Flavobacteriales		W-Larva	0	Order_Terrimicrobium
B-Gallery	0	Fimbriimonas		B-Phloem	0	Lautropia		B-PhloemA	0	Niastella		B-Larva	0	Chthonomonas/Armatimonadetes_gp3		G-Larva	0	Lysobacter		W-Larva	0	Isoptericola
B-Gallery	0	Family_Peptostreptococcaceae		B-Phloem	0	Rickettsia		B-PhloemA	0	Order_Gp10		B-Larva	0	Order_Acidimicrobiales		G-Larva	0	Steroidobacter		W-Larva	0	Prosthecobacter
B-Gallery	0	Aminobacter		B-Phloem	0	Family_Pseudonocardiaceae		B-PhloemA	0	Cellulosimicrobium		B-Larva	0	Order_Terrimicrobium		G-Larva	0	Kallotenue		W-Larva	0	Cellulomonas
B-Gallery	0	Truepera		B-Phloem	0	Rudanella		B-PhloemA	0	Order_Chloroflexales		B-Larva	0	Isoptericola		G-Larva	0	Aureimonas		W-Larva	0	Adhaeribacter
B-Gallery	0	Order_Terrimicrobium		B-Phloem	0	Family_Nannocystaceae		B-PhloemA	0	Order_Xanthomonadales		B-Larva	0	Prosthecobacter		G-Larva	0	Order_Gp7		W-Larva	0	Vampirovibrio
B-Gallery	0	Niastella		B-Phloem	0	Chryseobacterium		B-PhloemA	0	Acinetobacter		B-Larva	0	Adhaeribacter		G-Larva	0	Hansschlegelia		W-Larva	0	Family_Sphingobacteriaceae
B-Gallery	0	Pelagibacterium		B-Phloem	0	Family_Rhizobiaceae		B-PhloemA	0	Roseateles		B-Larva	0	Vampirovibrio		G-Larva	0	Modestobacter		W-Larva	0	Class_Deltaproteobacteria
B-Gallery	0	Order_Gp10		B-Phloem	0	Constrictibacter		B-PhloemA	0	Fluviicola		B-Larva	0	Family_Sphingobacteriaceae		G-Larva	0	Comamonas		W-Larva	0	Propionibacterium
B-Gallery	0	Cellulosimicrobium		B-Phloem	0	Sphingorhabdus		B-PhloemA	0	Streptacidiphilus		B-Larva	0	Class_Deltaproteobacteria		G-Larva	0	Kineococcus		W-Larva	0	Faecalibacterium
B-Gallery	0	Class_Thermomicrobia		B-Phloem	0	Order_Acidipila		B-PhloemA	0	Agromyces		B-Larva	0	Faecalibacterium		G-Larva	0	Pantoea		W-Larva	0	Order_Flavobacteriales
B-Gallery	0	Rhodoplanes		B-Phloem	0	Aggregicoccus		B-PhloemA	0	Fibrella		B-Larva	0	Order_Flavobacteriales		G-Larva	0	Telluria		W-Larva	0	Hymenobacter
B-Gallery	0	Acinetobacter		B-Phloem	0	Family_Myxococcaceae		B-PhloemA	0	Rickettsia		B-Larva	0	Hymenobacter		G-Larva	0	Pelomonas		W-Larva	0	Lysobacter
B-Gallery	0	Streptacidiphilus		B-Phloem	0	Family_Alcaligenaceae		B-PhloemA	0	Rudanella		B-Larva	0	Lysobacter		G-Larva	0	Family_Methylocystaceae		W-Larva	0	Steroidobacter
B-Gallery	0	Agromyces		B-Phloem	0	Streptosporangium		B-PhloemA	0	Family_Rhodobiaceae		B-Larva	0	Steroidobacter		G-Larva	0	Arthrobacter		W-Larva	0	Kallotenue
B-Gallery	0	Fibrella		B-Phloem	0	Filimonas		B-PhloemA	0	Constrictibacter		B-Larva	0	Kallotenue		G-Larva	0	Dorea		W-Larva	0	Aureimonas
B-Gallery	0	Sandaracinus		B-Phloem	0	Diplorickettsia		B-PhloemA	0	Sphingorhabdus		B-Larva	0	Aureimonas		G-Larva	0	Bacteriovorax		W-Larva	0	Order_Gp7
B-Gallery	0	Lautropia		B-Phloem	0	Erwinia		B-PhloemA	0	Order_Acidipila		B-Larva	0	Order_Gp7		G-Larva	0	Class_Actinobacteria		W-Larva	0	Hansschlegelia
B-Gallery	0	Rickettsia		B-Phloem	0	Craurococcus		B-PhloemA	0	Aggregicoccus		B-Larva	0	Hansschlegelia		G-Larva	0	Family_Phyllobacteriaceae		W-Larva	0	Modestobacter
B-Gallery	0	Rudanella		B-Phloem	0	Cytophaga		B-PhloemA	0	Family_Alcaligenaceae		B-Larva	0	Modestobacter		G-Larva	0	Order_Sphingomonadales		W-Larva	0	Comamonas
B-Gallery	0	Family_Rhodobiaceae		B-Phloem	0	Asticcacaulis		B-PhloemA	0	Streptosporangium		B-Larva	0	Kineococcus		G-Larva	0	Family_Xanthomonadaceae		W-Larva	0	Pantoea
B-Gallery	0	Constrictibacter		B-Phloem	0	Massilia		B-PhloemA	0	Filimonas		B-Larva	0	Telluria		G-Larva	0	Enterobacter		W-Larva	0	Telluria
B-Gallery	0	Sphingorhabdus		B-Phloem	0	Family_Flavobacteriaceae		B-PhloemA	0	Diplorickettsia		B-Larva	0	Family_Methylocystaceae		G-Larva	0	Huanghella		W-Larva	0	Pelomonas
B-Gallery	0	Order_Acidipila		B-Phloem	0	Herminiimonas		B-PhloemA	0	Erwinia		B-Larva	0	Arthrobacter		G-Larva	0	Devosia		W-Larva	0	Family_Methylocystaceae
B-Gallery	0	Family_Intrasporangiaceae		B-Phloem	0	Frondihabitans		B-PhloemA	0	Cytophaga		B-Larva	0	Dorea		G-Larva	0	Parasutterella		W-Larva	0	Arthrobacter
B-Gallery	0	Diplorickettsia		B-Phloem	0	Family_Hyphomicrobiaceae		B-PhloemA	0	Asticcacaulis		B-Larva	0	Bacteriovorax		G-Larva	0	Phylum_Armatimonadetes		W-Larva	0	Dorea
B-Gallery	0	Cytophaga		B-Phloem	0	Propionibacterium		B-PhloemA	0	Nannocystis		B-Larva	0	Family_Phyllobacteriaceae		G-Larva	0	Deinococcus		W-Larva	0	Bacteriovorax
B-Gallery	0	Nannocystis		B-Phloem	0	Amycolatopsis		B-PhloemA	0	Massilia		B-Larva	0	Enterobacter		G-Larva	0	Magnetospirillum		W-Larva	0	Class_Actinobacteria
B-Gallery	0	Family_Flavobacteriaceae		B-Phloem	0	Isoptericola		B-PhloemA	0	Family_Flavobacteriaceae		B-Larva	0	Huanghella		G-Larva	0	Amaricoccus		W-Larva	0	Family_Phyllobacteriaceae
B-Gallery	0	Acidisoma		B-Phloem	0	Prosthecobacter		B-PhloemA	0	Herminiimonas		B-Larva	0	Devosia		G-Larva	0	Family_Methylobacteriaceae		W-Larva	0	Order_Sphingomonadales
B-Gallery	0	Propionibacterium		B-Phloem	0	Order_Flavobacteriales		B-PhloemA	0	Frondihabitans		B-Larva	0	Parasutterella		G-Larva	0	Sphingopyxis		W-Larva	0	Family_Xanthomonadaceae
B-Gallery	0	Amycolatopsis		B-Phloem	0	Adhaeribacter		B-PhloemA	0	Family_Hyphomicrobiaceae		B-Larva	0	Phylum_Armatimonadetes		G-Larva	0	Belnapia		W-Larva	0	Enterobacter
B-Gallery	0	Azospirillum		B-Phloem	0	Steroidobacter		B-PhloemA	0	Acidisoma		B-Larva	0	Deinococcus		G-Larva	0	Gibbsiella		W-Larva	0	Huanghella
B-Gallery	0	Chthonomonas/Armatimonadetes_gp3		B-Phloem	0	Kallotenue		B-PhloemA	0	Propionibacterium		B-Larva	0	Magnetospirillum		G-Larva	0	Gluconacetobacter		W-Larva	0	Devosia
B-Gallery	0	Sediminibacterium		B-Phloem	0	Order_Gp7		B-PhloemA	0	Amycolatopsis		B-Larva	0	Amaricoccus		G-Larva	0	Order_Gp3		W-Larva	0	Parasutterella
B-Gallery	0	Isoptericola		B-Phloem	0	Modestobacter		B-PhloemA	0	Isoptericola		B-Larva	0	Family_Methylobacteriaceae		G-Larva	0	Conchiformibius		W-Larva	0	Deinococcus
B-Gallery	0	Order_Flavobacteriales		B-Phloem	0	Telluria		B-PhloemA	0	Prosthecobacter		B-Larva	0	Brenneria		G-Larva	0	Sandarakinorhabdus		W-Larva	0	Amaricoccus
B-Gallery	0	Lysobacter		B-Phloem	0	Pantoea		B-PhloemA	0	Vampirovibrio		B-Larva	0	Sphingopyxis		G-Larva	0	Spiroplasma		W-Larva	0	Family_Methylobacteriaceae
B-Gallery	0	Adhaeribacter		B-Phloem	0	Ancylobacter		B-PhloemA	0	Order_Flavobacteriales		B-Larva	0	Belnapia		G-Larva	0	Rhizobium		W-Larva	0	Sphingopyxis
B-Gallery	0	Kallotenue		B-Phloem	0	Arthrobacter		B-PhloemA	0	Adhaeribacter		B-Larva	0	Gibbsiella		G-Larva	0	Rubellimicrobium		W-Larva	0	Belnapia
B-Gallery	0	Gaiella		B-Phloem	0	Dorea		B-PhloemA	0	Order_Gp7		B-Larva	0	Gluconacetobacter		G-Larva	0	Blastococcus		W-Larva	0	Family_Comamonadaceae
B-Gallery	0	Order_Gp7		B-Phloem	0	Bacteriovorax		B-PhloemA	0	Modestobacter		B-Larva	0	Order_Gp3		G-Larva	0	Family_Sphaerobacteraceae		W-Larva	0	Gibbsiella
B-Gallery	0	Modestobacter		B-Phloem	0	Order_Sphingomonadales		B-PhloemA	0	Telluria		B-Larva	0	Sandarakinorhabdus		G-Larva	0	Azohydromonas		W-Larva	0	Sandarakinorhabdus
B-Gallery	0	Family_Methylocystaceae		B-Phloem	0	Family_Porphyromonadaceae		B-PhloemA	0	Family_Methylocystaceae		B-Larva	0	Spiroplasma		G-Larva	0	Conexibacter		W-Larva	0	Rubellimicrobium
B-Gallery	0	Arthrobacter		B-Phloem	0	Enterobacter		B-PhloemA	0	Arthrobacter		B-Larva	0	Blastococcus		G-Larva	0	Family_Pseudomonadaceae		W-Larva	0	Family_Sphaerobacteraceae
B-Gallery	0	Dorea		B-Phloem	0	Parasutterella		B-PhloemA	0	Dorea		B-Larva	0	Family_Sphaerobacteraceae		G-Larva	0	Leifsonia		W-Larva	0	Azohydromonas
B-Gallery	0	Order_Sphingomonadales		B-Phloem	0	Deinococcus		B-PhloemA	0	Bacteriovorax		B-Larva	0	Azohydromonas		G-Larva	0	Sphingobium		W-Larva	0	Leifsonia
B-Gallery	0	Family_Porphyromonadaceae		B-Phloem	0	Magnetospirillum		B-PhloemA	0	Order_Sphingomonadales		B-Larva	0	Conexibacter		G-Larva	0	Rhodopseudomonas		W-Larva	0	Rhodopseudomonas
B-Gallery	0	Enterobacter		B-Phloem	0	Amaricoccus		B-PhloemA	0	Family_Porphyromonadaceae		B-Larva	0	Leifsonia		G-Larva	0	Family_Reyranella		W-Larva	0	Family_Reyranella
B-Gallery	0	Parasutterella		B-Phloem	0	Order_Clostridiales		B-PhloemA	0	Enterobacter		B-Larva	0	Rhodopseudomonas		G-Larva	0	Acidothermus		W-Larva	0	Acidothermus
B-Gallery	0	Deinococcus		B-Phloem	0	Sphingopyxis		B-PhloemA	0	Parasutterella		B-Larva	0	Family_Reyranella		G-Larva	0	Rhodocytophaga		W-Larva	0	Rhodocytophaga
B-Gallery	0	Magnetospirillum		B-Phloem	0	Belnapia		B-PhloemA	0	Hyphomicrobium		B-Larva	0	Acidothermus		G-Larva	0	Subtercola		W-Larva	0	Order_Clostridiales
B-Gallery	0	Order_Clostridiales		B-Phloem	0	Gibbsiella		B-PhloemA	0	Magnetospirillum		B-Larva	0	Rhodocytophaga		G-Larva	0	Aciditerrimonas		W-Larva	0	Subtercola
B-Gallery	0	Sphingopyxis		B-Phloem	0	Gluconacetobacter		B-PhloemA	0	Amaricoccus		B-Larva	0	Subtercola		G-Larva	0	Gemmatimonas		W-Larva	0	Aciditerrimonas
B-Gallery	0	Belnapia		B-Phloem	0	Conchiformibius		B-PhloemA	0	Order_Clostridiales		B-Larva	0	Aciditerrimonas		G-Larva	0	Chiayiivirga		W-Larva	0	Gemmatimonas
B-Gallery	0	Gluconacetobacter		B-Phloem	0	Sandarakinorhabdus		B-PhloemA	0	Belnapia		B-Larva	0	Gemmatimonas		G-Larva	0	Order_Gp4		W-Larva	0	Chiayiivirga
B-Gallery	0	Conchiformibius		B-Phloem	0	Spiroplasma		B-PhloemA	0	Gibbsiella		B-Larva	0	Chiayiivirga		G-Larva	0	Rubricoccus		W-Larva	0	Order_Gp4
B-Gallery	0	Pelomonas		B-Phloem	0	Rubellimicrobium		B-PhloemA	0	Gluconacetobacter		B-Larva	0	Order_Gp4		G-Larva	0	Larkinella		W-Larva	0	Rubricoccus
B-Gallery	0	Sandarakinorhabdus		B-Phloem	0	Azohydromonas		B-PhloemA	0	Conchiformibius		B-Larva	0	Rubricoccus		G-Larva	0	Paenibacillus		W-Larva	0	Larkinella
B-Gallery	0	Spiroplasma		B-Phloem	0	Leifsonia		B-PhloemA	0	Pelomonas		B-Larva	0	Larkinella		G-Larva	0	Luteibacter		W-Larva	0	Paenibacillus
B-Gallery	0	Rubellimicrobium		B-Phloem	0	Rhodopseudomonas		B-PhloemA	0	Sandarakinorhabdus		B-Larva	0	Paenibacillus		G-Larva	0	Rhodobacter		W-Larva	0	Luteibacter
B-Gallery	0	Azohydromonas		B-Phloem	0	Rhodocytophaga		B-PhloemA	0	Spiroplasma		B-Larva	0	Luteibacter		G-Larva	0	Rubrivirga		W-Larva	0	Rhodobacter
B-Gallery	0	Leifsonia		B-Phloem	0	Duganella		B-PhloemA	0	Leifsonia		B-Larva	0	Rhodobacter		G-Larva	0	Family_Bacteriovoracaceae		W-Larva	0	Rubrivirga
B-Gallery	0	Acidothermus		B-Phloem	0	Chiayiivirga		B-PhloemA	0	Acidothermus		B-Larva	0	Rubrivirga		G-Larva	0	Family_Polyangiaceae		W-Larva	0	Family_Bacteriovoracaceae
B-Gallery	0	Rhodocytophaga		B-Phloem	0	Rubricoccus		B-PhloemA	0	Rhodocytophaga		B-Larva	0	Family_Bacteriovoracaceae		G-Larva	0	Order_Gp6		W-Larva	0	Family_Polyangiaceae
B-Gallery	0	Subtercola		B-Phloem	0	Paenibacillus		B-PhloemA	0	Subtercola		B-Larva	0	Family_Polyangiaceae		G-Larva	0	Veillonella		W-Larva	0	Order_Gp6
B-Gallery	0	Chiayiivirga		B-Phloem	0	Rhodobacter		B-PhloemA	0	Duganella		B-Larva	0	Order_Gp6		G-Larva	0	Verrucomicrobium		W-Larva	0	Verrucomicrobium
B-Gallery	0	Order_Gp4		B-Phloem	0	Rubrivirga		B-PhloemA	0	Chiayiivirga		B-Larva	0	Family_Candidatus_Carsonella		G-Larva	0	Flavisolibacter		W-Larva	0	Flavisolibacter
B-Gallery	0	Rubricoccus		B-Phloem	0	Family_Bacteriovoracaceae		B-PhloemA	0	Rubricoccus		B-Larva	0	Verrucomicrobium		G-Larva	0	Salinarimonas		W-Larva	0	Salinarimonas
B-Gallery	0	Paenibacillus		B-Phloem	0	Aciditerrimonas		B-PhloemA	0	Rhodobacter		B-Larva	0	Flavisolibacter		G-Larva	0	Andreprevotia		W-Larva	0	Andreprevotia
B-Gallery	0	Rhodobacter		B-Phloem	0	Family_Candidatus_Carsonella		B-PhloemA	0	Rubrivirga		B-Larva	0	Salinarimonas		G-Larva	0	Arcicella		W-Larva	0	Arcicella
B-Gallery	0	Rubrivirga		B-Phloem	0	Veillonella		B-PhloemA	0	Family_Bacteriovoracaceae		B-Larva	0	Andreprevotia		G-Larva	0	Family_Moraxellaceae		W-Larva	0	Family_Moraxellaceae
B-Gallery	0	Aciditerrimonas		B-Phloem	0	Verrucomicrobium		B-PhloemA	0	Aciditerrimonas		B-Larva	0	Arcicella		G-Larva	0	Ensifer		W-Larva	0	Ensifer
B-Gallery	0	Family_Candidatus_Carsonella		B-Phloem	0	Salinarimonas		B-PhloemA	0	Family_Candidatus_Carsonella		B-Larva	0	Family_Moraxellaceae		G-Larva	0	Parachlamydia		W-Larva	0	Parachlamydia
B-Gallery	0	Veillonella		B-Phloem	0	Andreprevotia		B-PhloemA	0	Veillonella		B-Larva	0	Ensifer		G-Larva	0	Family_Planctomycetaceae		W-Larva	0	Acholeplasma
B-Gallery	0	Arcicella		B-Phloem	0	Arcicella		B-PhloemA	0	Verrucomicrobium		B-Larva	0	Parachlamydia		G-Larva	0	Family_Sphingomonadaceae		W-Larva	0	Family_Planctomycetaceae
B-Gallery	0	Family_Moraxellaceae		B-Phloem	0	Family_Moraxellaceae		B-PhloemA	0	Salinarimonas		B-Larva	0	Acholeplasma		G-Larva	0	Methyloligella		W-Larva	0	Methyloligella
B-Gallery	0	Ensifer		B-Phloem	0	Ensifer		B-PhloemA	0	Arcicella		B-Larva	0	Family_Planctomycetaceae		G-Larva	0	Dactylosporangium		W-Larva	0	Dactylosporangium
B-Gallery	0	Parachlamydia		B-Phloem	0	Parachlamydia		B-PhloemA	0	Family_Moraxellaceae		B-Larva	0	Methyloligella		G-Larva	0	Order_Solirubrobacterales		W-Larva	0	Order_Solirubrobacterales
B-Gallery	0	Acholeplasma		B-Phloem	0	Acholeplasma		B-PhloemA	0	Ensifer		B-Larva	0	Dactylosporangium		G-Larva	0	Iamia		W-Larva	0	Iamia
B-Gallery	0	Family_Planctomycetaceae		B-Phloem	0	Family_Planctomycetaceae		B-PhloemA	0	Parachlamydia		B-Larva	0	Iamia		G-Larva	0	Gemmobacter		W-Larva	0	Gemmobacter
B-Gallery	0	Methyloligella		B-Phloem	0	Methyloligella		B-PhloemA	0	Acholeplasma		B-Larva	0	Gemmobacter		G-Larva	0	Duganella		W-Larva	0	Duganella
B-Gallery	0	Dactylosporangium		B-Phloem	0	Iamia		B-PhloemA	0	Family_Planctomycetaceae		B-Larva	0	Aeromonas		G-Larva	0	Aeromonas		W-Larva	0	Aeromonas
B-Gallery	0	Gemmobacter		B-Phloem	0	Gemmobacter		B-PhloemA	0	Methyloligella		B-Larva	0	Class_Chloroflexia		G-Larva	0	Class_Chloroflexia		W-Larva	0	Class_Chloroflexia
B-Gallery	0	Aeromonas		B-Phloem	0	Aeromonas		B-PhloemA	0	Gemmobacter		B-Larva	0	Order_Edaphobacter		G-Larva	0	Order_Edaphobacter		W-Larva	0	Order_Edaphobacter
B-Gallery	0	Class_Chloroflexia		B-Phloem	0	Class_Chloroflexia		B-PhloemA	0	Aeromonas		B-Larva	0	Rhodanobacter		G-Larva	0	Rhodanobacter		W-Larva	0	Rhodanobacter
B-Gallery	0	Rhodanobacter		B-Phloem	0	Rhodanobacter		B-PhloemA	0	Rhodanobacter		B-Larva	0	Family_Xanthobacteraceae		G-Larva	0	Family_Xanthobacteraceae		W-Larva	0	Family_Xanthobacteraceae
B-Gallery	0	Family_Xanthobacteraceae		B-Phloem	0	Family_Xanthobacteraceae		B-PhloemA	0	Family_Xanthobacteraceae
Green ash
Sample	Abundance	Genus		Sample	Abundance	Genus		Sample	Abundance	Genus
G-Gallery	15.6279	Family_Microbacteriaceae		G-Phloem	8.58309	Sphingomonas		G-PhloemA	19.3876	Acholeplasma
G-Gallery	12.3209	Pseudomonas		G-Phloem	4.0874	Rhizobium		G-PhloemA	9.61079	Sphingomonas
G-Gallery	6.69819	Acholeplasma		G-Phloem	3.59701	Family_Microbacteriaceae		G-PhloemA	3.1095	Order_Rhizobiales
G-Gallery	6.64556	Pseudoxanthomonas		G-Phloem	3.50577	Family_Geodermatophilaceae		G-PhloemA	2.96627	Actinomycetospora
G-Gallery	6.50959	Pseudochrobactrum		G-Phloem	3.12486	Flavobacterium		G-PhloemA	2.89984	Family_Chitinophagaceae
G-Gallery	3.33067	Sphingomonas		G-Phloem	2.65955	Family_Chitinophagaceae		G-PhloemA	2.6383	Kineococcus
G-Gallery	2.85699	Brenneria		G-Phloem	2.60709	Actinomycetospora		G-PhloemA	2.16295	Flavobacterium
G-Gallery	2.73945	Family_Rhizobiaceae		G-Phloem	2.51129	Friedmanniella		G-PhloemA	2.16087	Friedmanniella
G-Gallery	2.73331	Rhizobium		G-Phloem	2.34478	Novosphingobium		G-PhloemA	1.98443	Methylobacterium
G-Gallery	2.28156	Sphingobium		G-Phloem	2.22618	Order_Rhizobiales		G-PhloemA	1.96783	Rhizobium
G-Gallery	2.0877	Family_Pseudomonadaceae		G-Phloem	2.21021	Pseudoxanthomonas		G-PhloemA	1.87442	Spirosoma
G-Gallery	1.94297	Flavobacterium		G-Phloem	1.98896	Mucilaginibacter		G-PhloemA	1.78516	Family_Geodermatophilaceae
G-Gallery	1.61665	Novosphingobium		G-Phloem	1.62173	Family_Rhizobiaceae		G-PhloemA	1.70835	Order_Solirubrobacterales
G-Gallery	1.09034	Mucilaginibacter		G-Phloem	1.61945	Order_Solirubrobacterales		G-PhloemA	1.68552	Family_Acetobacteraceae
G-Gallery	1.08771	Kineococcus		G-Phloem	1.58068	Kineococcus		G-PhloemA	1.5589	Family_Sphingomonadaceae
G-Gallery	1.02104	Family_Chitinophagaceae		G-Phloem	1.5784	Methylobacterium		G-PhloemA	1.5506	Family_Pseudomonadaceae
G-Gallery	0.984202	Order_Rhizobiales		G-Phloem	1.53278	Sphingobium		G-PhloemA	1.44473	Family_Nocardioidaceae
G-Gallery	0.945606	Roseomonas		G-Phloem	1.38452	Family_Micromonosporaceae		G-PhloemA	1.43228	Pseudoxanthomonas
G-Gallery	0.907887	Microbacterium		G-Phloem	1.37996	Spirosoma		G-PhloemA	1.34302	Family_Microbacteriaceae
G-Gallery	0.876308	Streptomyces		G-Phloem	1.30925	Taibaiella		G-PhloemA	1.25169	Class_Gammaproteobacteria
G-Gallery	0.868413	Olivibacter		G-Phloem	1.23398	Nocardioides		G-PhloemA	1.16243	Order_Burkholderiales
G-Gallery	0.833326	Terrimonas		G-Phloem	1.2317	Microlunatus		G-PhloemA	1.00259	Geodermatophilus
G-Gallery	0.764906	Family_Geodermatophilaceae		G-Phloem	1.22713	Geodermatophilus		G-PhloemA	0.886352	Family_Micromonosporaceae
G-Gallery	0.754379	Pedobacter		G-Phloem	1.20432	Brevundimonas		G-PhloemA	0.878049	Massilia
G-Gallery	0.724555	Actinomycetospora		G-Phloem	1.17239	Pedobacter		G-PhloemA	0.857291	Family_Rhizobiaceae
G-Gallery	0.712274	Pseudonocardia		G-Phloem	1.12905	Microbacterium		G-PhloemA	0.855215	Novosphingobium
G-Gallery	0.68859	Azospirillum		G-Phloem	1.09256	Order_Myxococcales		G-PhloemA	0.803321	Microlunatus
G-Gallery	0.672801	Brevundimonas		G-Phloem	1.04694	Cryptosporangium		G-PhloemA	0.751427	Order_Actinomycetales
G-Gallery	0.483329	Family_Bradyrhizobiaceae		G-Phloem	0.983076	Family_Acetobacteraceae		G-PhloemA	0.749351	Mucilaginibacter
G-Gallery	0.471926	Family_Enterobacteriaceae		G-Phloem	0.964828	Steroidobacter		G-PhloemA	0.709912	Gemmatimonas
G-Gallery	0.468417	Cellulomonas		G-Phloem	0.859906	Order_Burkholderiales		G-PhloemA	0.664245	Blastococcus
G-Gallery	0.464908	Methylopila		G-Phloem	0.857625	Cellulomonas		G-PhloemA	0.641412	Nocardioides
G-Gallery	0.463154	Nocardioides		G-Phloem	0.857625	Family_Sphingomonadaceae		G-PhloemA	0.618578	Kineosporia
G-Gallery	0.442101	Isoptericola		G-Phloem	0.789198	Family_Nocardioidaceae		G-PhloemA	0.616502	Order_Myxococcales
G-Gallery	0.41754	Massilia		G-Phloem	0.775512	Class_Alphaproteobacteria		G-PhloemA	0.566684	Amnibacterium
G-Gallery	0.41754	Amnibacterium		G-Phloem	0.72077	Solirubrobacter		G-PhloemA	0.527244	Phylum_Bacteroidetes
G-Gallery	0.401751	Family_Micromonosporaceae		G-Phloem	0.675152	Massilia		G-PhloemA	0.521017	Pedobacter
G-Gallery	0.38947	Xanthomonas		G-Phloem	0.668309	Roseomonas		G-PhloemA	0.508563	Solirubrobacter
G-Gallery	0.35526	Spirosoma		G-Phloem	0.652343	Phylum_Bacteroidetes		G-PhloemA	0.491956	Microbacterium
G-Gallery	0.349997	Dyadobacter		G-Phloem	0.647781	Terrimonas		G-PhloemA	0.487805	Quadrisphaera
G-Gallery	0.344734	Order_Myxococcales		G-Phloem	0.638657	Quadrisphaera		G-PhloemA	0.47535	Hymenobacter
G-Gallery	0.32105	Methylobacterium		G-Phloem	0.588477	Order_Actinomycetales		G-PhloemA	0.47535	Marmoricola
G-Gallery	0.319295	Phylum_Candidatus_Saccharibacteria		G-Phloem	0.551982	Order_Blastocatella		G-PhloemA	0.47535	Actinoplanes
G-Gallery	0.311401	Promicromonospora		G-Phloem	0.54742	Family_Polyangiaceae		G-PhloemA	0.47535	Order_Cytophagales
G-Gallery	0.308769	Caulobacter		G-Phloem	0.524611	Class_Gammaproteobacteria		G-PhloemA	0.440062	Cryptosporangium
G-Gallery	0.308769	Family_Ohtaekwangia		G-Phloem	0.506364	Amnibacterium		G-PhloemA	0.40685	Family_Polyangiaceae
G-Gallery	0.307892	Friedmanniella		G-Phloem	0.501802	Gemmatimonas		G-PhloemA	0.404774	Family_Burkholderiales_incertae_sedis
G-Gallery	0.304383	Luteolibacter		G-Phloem	0.49724	Phylum_Candidatus_Saccharibacteria		G-PhloemA	0.404774	Terrimonas
G-Gallery	0.296489	Class_Alphaproteobacteria		G-Phloem	0.492678	Luteolibacter		G-PhloemA	0.398547	Sphingobium
G-Gallery	0.296489	Order_Solirubrobacterales		G-Phloem	0.488116	Marmoricola		G-PhloemA	0.396471	Janibacter
G-Gallery	0.28684	Vampirovibrio		G-Phloem	0.485836	Rhodocytophaga		G-PhloemA	0.394395	Methylopila
G-Gallery	0.279822	Quadrisphaera		G-Phloem	0.47215	Devosia		G-PhloemA	0.390244	Order_Gp3
G-Gallery	0.247366	Order_Terriglobus		G-Phloem	0.469869	Family_Methylobacteriaceae		G-PhloemA	0.381941	Clostridium_sensu_stricto
G-Gallery	0.238594	Family_Beijerinckiaceae		G-Phloem	0.467588	Family_Ohtaekwangia		G-PhloemA	0.369486	Phylum_Chloroflexi
G-Gallery	0.226314	Order_Cytophagales		G-Phloem	0.467588	Modestobacter		G-PhloemA	0.369486	Larkinella
G-Gallery	0.220174	Microlunatus		G-Phloem	0.460745	Pseudomonas		G-PhloemA	0.354956	Microvirga
G-Gallery	0.219296	Janibacter		G-Phloem	0.449341	Brenneria		G-PhloemA	0.35288	Rhizobacter
G-Gallery	0.210524	Larkinella		G-Phloem	0.44706	Xanthomonas		G-PhloemA	0.35288	Roseomonas
G-Gallery	0.20263	Class_Spartobacteria		G-Phloem	0.42197	Conexibacter		G-PhloemA	0.350804	Aureimonas
G-Gallery	0.201753	Cryptosporangium		G-Phloem	0.42197	Phylum_Proteobacteria		G-PhloemA	0.348729	Brevundimonas
G-Gallery	0.201753	Mycobacterium		G-Phloem	0.419689	Aureimonas		G-PhloemA	0.344577	Pseudomonas
G-Gallery	0.197367	Aureimonas		G-Phloem	0.412846	Order_Cytophagales		G-PhloemA	0.342501	Conexibacter
G-Gallery	0.185963	Solirubrobacter		G-Phloem	0.401442	Pseudonocardia		G-PhloemA	0.332122	Family_Bradyrhizobiaceae
G-Gallery	0.182455	Neorhizobium		G-Phloem	0.399161	Order_Gp6		G-PhloemA	0.332122	Order_Gp6
G-Gallery	0.16842	Achromobacter		G-Phloem	0.392318	Derxia		G-PhloemA	0.323819	Craurococcus
G-Gallery	0.164034	Phylum_Proteobacteria		G-Phloem	0.385475	Order_Gp3		G-PhloemA	0.319668	Order_Blastocatella
G-Gallery	0.162279	Family_Acetobacteraceae		G-Phloem	0.383194	Dyadobacter		G-PhloemA	0.317592	Devosia
G-Gallery	0.162279	Ancylobacter		G-Phloem	0.380913	Vampirovibrio		G-PhloemA	0.300986	Jatrophihabitans
G-Gallery	0.161402	Geodermatophilus		G-Phloem	0.360385	Microvirga		G-PhloemA	0.294759	Pseudonocardia
G-Gallery	0.157893	Order_Burkholderiales		G-Phloem	0.355823	Family_Rhodobacteraceae		G-PhloemA	0.267774	Rubellimicrobium
G-Gallery	0.155262	Family_Sphingomonadaceae		G-Phloem	0.355823	Blastococcus		G-PhloemA	0.257395	Family_Propionibacteriaceae
G-Gallery	0.149121	Order_Actinomycetales		G-Phloem	0.353542	Methylopila		G-PhloemA	0.255319	Beijerinckia
G-Gallery	0.147367	Hymenobacter		G-Phloem	0.351261	Family_Bradyrhizobiaceae		G-PhloemA	0.255319	Phylum_Proteobacteria
G-Gallery	0.14649	Family_Alcaligenaceae		G-Phloem	0.342138	Phylum_Actinobacteria		G-PhloemA	0.247016	Family_Cytophagaceae
G-Gallery	0.144736	Gemmatimonas		G-Phloem	0.337576	Janibacter		G-PhloemA	0.24494	Derxia
G-Gallery	0.142981	Aeromicrobium		G-Phloem	0.330733	Rubellimicrobium		G-PhloemA	0.242865	Flavitalea
G-Gallery	0.14035	Order_Blastocatella		G-Phloem	0.310205	Olivibacter		G-PhloemA	0.226258	Mycobacterium
G-Gallery	0.135964	Variovorax		G-Phloem	0.2988	Class_Spartobacteria		G-PhloemA	0.224183	Class_Alphaproteobacteria
G-Gallery	0.131578	Stenotrophomonas		G-Phloem	0.291957	Azospirillum		G-PhloemA	0.21588	Family_Motilibacter
G-Gallery	0.131578	Rhodocytophaga		G-Phloem	0.287396	Family_Beijerinckiaceae		G-PhloemA	0.21588	Cellulomonas
G-Gallery	0.128946	Devosia		G-Phloem	0.27371	Family_Burkholderiales_incertae_sedis		G-PhloemA	0.21588	Caulobacter
G-Gallery	0.128946	Class_Gammaproteobacteria		G-Phloem	0.266867	Order_Acidimicrobiales		G-PhloemA	0.207577	Family_Methylobacteriaceae
G-Gallery	0.126315	Microvirga		G-Phloem	0.264586	Family_Pseudomonadaceae		G-PhloemA	0.195122	Order_Acidimicrobiales
G-Gallery	0.123683	Halotalea		G-Phloem	0.257744	Neorhizobium		G-PhloemA	0.193046	Bacillus
G-Gallery	0.121052	Phylum_Bacteroidetes		G-Phloem	0.246339	Caulobacter		G-PhloemA	0.182667	Family_Comamonadaceae
G-Gallery	0.120174	Peredibacter		G-Phloem	0.244058	Variovorax		G-PhloemA	0.178516	Labrys
G-Gallery	0.114911	Family_Comamonadaceae		G-Phloem	0.244058	Peredibacter		G-PhloemA	0.178516	Oligoflexus
G-Gallery	0.11228	Order_Gp3		G-Phloem	0.241777	Flavitalea		G-PhloemA	0.155682	Labilithrix
G-Gallery	0.108771	Dokdonella		G-Phloem	0.237215	Family_Rhodothermaceae		G-PhloemA	0.145304	Xanthomonas
G-Gallery	0.108771	Order_Gp6		G-Phloem	0.237215	Mycobacterium		G-PhloemA	0.143228	Family_Beijerinckiaceae
G-Gallery	0.106139	Herbiconiux		G-Phloem	0.234935	Family_Chryseolinea		G-PhloemA	0.139076	Bradyrhizobium
G-Gallery	0.101753	Family_Methylobacteriaceae		G-Phloem	0.234935	Bradyrhizobium		G-PhloemA	0.134925	Phenylobacterium
G-Gallery	0.0973676	Family_Chryseolinea		G-Phloem	0.232654	Order_Gp16		G-PhloemA	0.134925	Phylum_Candidatus_Saccharibacteria
G-Gallery	0.0973676	Blastomonas		G-Phloem	0.22353	Hymenobacter		G-PhloemA	0.134925	Phylum_Actinobacteria
G-Gallery	0.0956132	Class_Acidobacteria_Gp4		G-Phloem	0.216687	Class_Acidobacteria_Gp4		G-PhloemA	0.132849	Family_Caulobacteraceae
G-Gallery	0.0929816	Bosea		G-Phloem	0.214406	Phylum_Chloroflexi		G-PhloemA	0.132849	Order_Gp16
G-Gallery	0.0929816	Class_Chloroflexia		G-Phloem	0.207564	Craurococcus		G-PhloemA	0.118319	Ferruginibacter
G-Gallery	0.0859642	Actinoplanes		G-Phloem	0.205283	Class_Actinobacteria		G-PhloemA	0.116243	Duganella
G-Gallery	0.0833326	Luteibacter		G-Phloem	0.200721	Family_Cytophagaceae		G-PhloemA	0.105864	Ilumatobacter
G-Gallery	0.0833326	Phylum_Verrucomicrobia		G-Phloem	0.196159	Family_Propionibacteriaceae		G-PhloemA	0.103788	Parafilimonas
G-Gallery	0.0824554	Family_Verrucomicrobiaceae		G-Phloem	0.196159	Rhizobacter		G-PhloemA	0.101713	Angustibacter
G-Gallery	0.0824554	Conexibacter		G-Phloem	0.196159	Actinoplanes		G-PhloemA	0.101713	Variovorax
G-Gallery	0.0815782	Family_Nocardioidaceae		G-Phloem	0.196159	Ilumatobacter		G-PhloemA	0.101713	Segetibacter
G-Gallery	0.0780695	Family_Xanthomonadaceae		G-Phloem	0.191597	Aeromicrobium		G-PhloemA	0.101713	Azospirillum
G-Gallery	0.0780695	Derxia		G-Phloem	0.191597	Kineosporia		G-PhloemA	0.0996367	Brenneria
G-Gallery	0.0736836	Phylum_Actinobacteria		G-Phloem	0.180193	Larkinella		G-PhloemA	0.097561	Order_Terriglobus
G-Gallery	0.0719292	Listeria		G-Phloem	0.168788	Halotalea		G-PhloemA	0.0934094	Class_Actinobacteria
G-Gallery	0.071052	Family_Rhodobacteraceae		G-Phloem	0.159664	Labilithrix		G-PhloemA	0.0913337	Micromonospora
G-Gallery	0.071052	Class_Armatimonadetes_gp5		G-Phloem	0.157383	Jatrophihabitans		G-PhloemA	0.0892579	Phylum_Armatimonadetes
G-Gallery	0.0701748	Marmoricola		G-Phloem	0.150541	Segetibacter		G-PhloemA	0.0892579	Class_Acidobacteria_Gp3
G-Gallery	0.0692976	Rhodopseudomonas		G-Phloem	0.14826	Duganella		G-PhloemA	0.0871821	Class_Acidobacteria_Gp1
G-Gallery	0.0684205	Duganella		G-Phloem	0.145979	Family_Xanthomonadaceae		G-PhloemA	0.0851064	Thermoleophilum
G-Gallery	0.0675433	Bacillus		G-Phloem	0.143698	Order_Terriglobus		G-PhloemA	0.0851064	Ramlibacter
G-Gallery	0.0675433	Chryseobacterium		G-Phloem	0.141417	Flavisolibacter		G-PhloemA	0.0830306	Modestobacter
G-Gallery	0.0666661	Flavitalea		G-Phloem	0.139136	Variibacter		G-PhloemA	0.0809549	Niastella
G-Gallery	0.0640345	Steroidobacter		G-Phloem	0.139136	Phylum_Armatimonadetes		G-PhloemA	0.0788791	Halotalea
G-Gallery	0.061403	Opitutus		G-Phloem	0.132293	Streptomyces		G-PhloemA	0.0788791	Bifidobacterium
G-Gallery	0.0605258	Rhizorhabdus		G-Phloem	0.127731	Family_Motilibacter		G-PhloemA	0.0768033	Epilithonimonas
G-Gallery	0.0605258	Labilithrix		G-Phloem	0.127731	Family_Kineosporiaceae		G-PhloemA	0.0768033	Mesorhizobium
G-Gallery	0.0596486	Clostridium_sensu_stricto		G-Phloem	0.12317	Ramlibacter		G-PhloemA	0.0768033	Family_Iamiaceae
G-Gallery	0.0596486	Family_Sphaerobacteraceae		G-Phloem	0.120889	Mesorhizobium		G-PhloemA	0.0768033	Family_Ohtaekwangia
G-Gallery	0.057017	Hansschlegelia		G-Phloem	0.120889	Opitutus		G-PhloemA	0.0747276	Aquihabitans
G-Gallery	0.0561399	Family_Methylophilaceae		G-Phloem	0.120889	Family_Phyllobacteriaceae		G-PhloemA	0.070576	Family_Enterobacteriaceae
G-Gallery	0.0552627	Modestobacter		G-Phloem	0.116327	Family_Geminicoccus		G-PhloemA	0.070576	Family_Geminicoccus
G-Gallery	0.0543855	Family_Polyangiaceae		G-Phloem	0.114046	Family_Caulobacteraceae		G-PhloemA	0.0685003	Chelatococcus
G-Gallery	0.0543855	Iamia		G-Phloem	0.114046	Class_Chloroflexia		G-PhloemA	0.0685003	Family_Rhodospirillaceae
G-Gallery	0.0535083	Blastococcus		G-Phloem	0.111765	Phenylobacterium		G-PhloemA	0.0664245	Neorhizobium
G-Gallery	0.0535083	Order_Terrimicrobium		G-Phloem	0.111765	Order_Sphingomonadales		G-PhloemA	0.0664245	Taibaiella
G-Gallery	0.0535083	Family_Burkholderiales_incertae_sedis		G-Phloem	0.109484	Order_Chloroflexales		G-PhloemA	0.0643487	Aeromicrobium
G-Gallery	0.0526311	Phylum_Chloroflexi		G-Phloem	0.107203	Beijerinckia		G-PhloemA	0.062273	Order_Aridibacter
G-Gallery	0.0508767	Williamsia		G-Phloem	0.102641	Family_Methylophilaceae		G-PhloemA	0.0581214	Class_Acidobacteria_Gp4
G-Gallery	0.0491224	Order_Gp16		G-Phloem	0.10036	Family_Reyranella		G-PhloemA	0.0560457	Class_Spartobacteria
G-Gallery	0.0482452	Segetibacter		G-Phloem	0.0980795	Blastomonas		G-PhloemA	0.0560457	Phaselicystis
G-Gallery	0.0464908	Rubellimicrobium		G-Phloem	0.0957985	Thermoleophilum		G-PhloemA	0.0539699	Burkholderia
G-Gallery	0.0456136	Bradyrhizobium		G-Phloem	0.0912367	Family_Sinobacteraceae		G-PhloemA	0.0539699	Family_Flavobacteriaceae
G-Gallery	0.0456136	Family_Geminicoccus		G-Phloem	0.0912367	Family_Sphaerobacteraceae		G-PhloemA	0.0518941	Cystobacter
G-Gallery	0.0438593	Nakamurella		G-Phloem	0.0866749	Serratia		G-PhloemA	0.0518941	Nakamurella
G-Gallery	0.0438593	Kineosporia		G-Phloem	0.0866749	Asanoa		G-PhloemA	0.0518941	Dyadobacter
G-Gallery	0.0429821	Mesorhizobium		G-Phloem	0.0866749	Lautropia		G-PhloemA	0.0498184	Family_Kineosporiaceae
G-Gallery	0.0421049	Family_Sinobacteraceae		G-Phloem	0.082113	Labrys		G-PhloemA	0.0498184	Nannocystis
G-Gallery	0.0412277	Family_Caulobacteraceae		G-Phloem	0.0775512	Iamia		G-PhloemA	0.0477426	Fimbriimonas
G-Gallery	0.0394733	Order_Edaphobacter		G-Phloem	0.0752703	Stenotrophomonas		G-PhloemA	0.0477426	Family_Phyllobacteriaceae
G-Gallery	0.0385962	Family_Cytophagaceae		G-Phloem	0.0752703	Micromonospora		G-PhloemA	0.0456668	Acidovorax
G-Gallery	0.0359646	Cellulosimicrobium		G-Phloem	0.0752703	Class_Acidobacteria_Gp1		G-PhloemA	0.0456668	Family_Rhodothermaceae
G-Gallery	0.0359646	Bdellovibrio		G-Phloem	0.0661466	Family_Comamonadaceae		G-PhloemA	0.0435911	Streptomyces
G-Gallery	0.0350874	Rhizobacter		G-Phloem	0.0661466	Aggregicoccus		G-PhloemA	0.0415153	Rhodocytophaga
G-Gallery	0.0350874	Family_Motilibacter		G-Phloem	0.0638657	Family_Sphingobacteriaceae		G-PhloemA	0.0394395	Sediminibacterium
G-Gallery	0.0350874	Family_Oxalobacteraceae		G-Phloem	0.0593039	Nakamurella		G-PhloemA	0.0394395	Class_Chloroflexia
G-Gallery	0.0350874	Taibaiella		G-Phloem	0.0593039	Order_Gp10		G-PhloemA	0.0373638	Stenotrophomonas
G-Gallery	0.033333	Craurococcus		G-Phloem	0.0570229	Angustibacter		G-PhloemA	0.0373638	Flavisolibacter
G-Gallery	0.0315787	Family_Sphingobacteriaceae		G-Phloem	0.0570229	Family_Iamiaceae		G-PhloemA	0.035288	Cytophaga
G-Gallery	0.0307015	Class_Actinobacteria		G-Phloem	0.0570229	Azorhizobium		G-PhloemA	0.0332122	Family_Pseudonocardiaceae
G-Gallery	0.0307015	Order_Acidimicrobiales		G-Phloem	0.0570229	Class_Acidobacteria_Gp3		G-PhloemA	0.0332122	Class_Deltaproteobacteria
G-Gallery	0.0298243	Family_Phyllobacteriaceae		G-Phloem	0.054742	Order_Aridibacter		G-PhloemA	0.0332122	Ancylobacter
G-Gallery	0.0280699	Phenylobacterium		G-Phloem	0.054742	Chitinophaga		G-PhloemA	0.0311365	Order_Gp10
G-Gallery	0.0254384	Truepera		G-Phloem	0.0524611	Armatimonas/Armatimonadetes_gp1		G-PhloemA	0.0311365	Streptacidiphilus
G-Gallery	0.0245612	Family_Propionibacteriaceae		G-Phloem	0.0524611	Diplorickettsia		G-PhloemA	0.0311365	Iamia
G-Gallery	0.023684	Order_Flavobacteriales		G-Phloem	0.0524611	Herminiimonas		G-PhloemA	0.0290607	Psychroglaciecola
G-Gallery	0.0228068	Buttiauxella		G-Phloem	0.0524611	Rhodopseudomonas		G-PhloemA	0.0290607	Family_Sphingobacteriaceae
G-Gallery	0.0219296	Acidovorax		G-Phloem	0.0501802	Order_Terrimicrobium		G-PhloemA	0.026985	Peredibacter
G-Gallery	0.0219296	Family_Rhodospirillaceae		G-Phloem	0.0478993	Cystobacter		G-PhloemA	0.026985	Telluria
G-Gallery	0.0219296	Azorhizobium		G-Phloem	0.0478993	Family_Rhodospirillaceae		G-PhloemA	0.0249092	Class_Betaproteobacteria
G-Gallery	0.0210524	Azomonas		G-Phloem	0.0478993	Family_Nannocystaceae		G-PhloemA	0.0249092	Noviherbaspirillum
G-Gallery	0.0201753	Ilumatobacter		G-Phloem	0.0456184	Rhizorhabdus		G-PhloemA	0.0249092	Phylum_Verrucomicrobia
G-Gallery	0.0201753	Flavisolibacter		G-Phloem	0.0433374	Family_Oxalobacteraceae		G-PhloemA	0.0249092	Bdellovibrio
G-Gallery	0.0192981	Agromyces		G-Phloem	0.0433374	Order_Gp4		G-PhloemA	0.0249092	Order_Sphingomonadales
G-Gallery	0.0192981	Aggregicoccus		G-Phloem	0.0410565	Pigmentiphaga		G-PhloemA	0.0249092	Rubricoccus
G-Gallery	0.0184209	Pigmentiphaga		G-Phloem	0.0410565	Arthrobacter		G-PhloemA	0.0249092	Gemmobacter
G-Gallery	0.0184209	Class_Thermomicrobia		G-Phloem	0.0387756	Family_Enterobacteriaceae		G-PhloemA	0.0228334	Stappia
G-Gallery	0.0184209	Gemmobacter		G-Phloem	0.0387756	Herbiconiux		G-PhloemA	0.0228334	Family_Chryseolinea
G-Gallery	0.0175437	Kaistia		G-Phloem	0.0387756	Class_Deltaproteobacteria		G-PhloemA	0.0228334	Belnapia
G-Gallery	0.0175437	Family_Reyranella		G-Phloem	0.0364947	Chelatococcus		G-PhloemA	0.0207577	Olivibacter
G-Gallery	0.0166665	Sediminibacterium		G-Phloem	0.0364947	Nannocystis		G-PhloemA	0.0207577	Family_Nannocystaceae
G-Gallery	0.0149121	Hydrocarboniphaga		G-Phloem	0.0342138	Constrictibacter		G-PhloemA	0.0207577	Chryseobacterium
G-Gallery	0.0149121	Jatrophihabitans		G-Phloem	0.0319328	Adhaeribacter		G-PhloemA	0.0207577	Diplorickettsia
G-Gallery	0.0149121	Phylum_Armatimonadetes		G-Phloem	0.0296519	Stappia		G-PhloemA	0.0186819	Chitinophaga
G-Gallery	0.0149121	Diplorickettsia		G-Phloem	0.0296519	Oligoflexus		G-PhloemA	0.0186819	Pseudochrobactrum
G-Gallery	0.0149121	Class_Acidobacteria_Gp3		G-Phloem	0.0296519	Roseateles		G-PhloemA	0.0186819	Fibrella
G-Gallery	0.014035	Family_Kineosporiaceae		G-Phloem	0.0296519	Lysobacter		G-PhloemA	0.0186819	Constrictibacter
G-Gallery	0.014035	Luteimonas		G-Phloem	0.027371	Class_Armatimonadetes_gp5		G-PhloemA	0.0166061	Promicromonospora
G-Gallery	0.014035	Chelatococcus		G-Phloem	0.027371	Cellulosimicrobium		G-PhloemA	0.0166061	Armatimonas/Armatimonadetes_gp1
G-Gallery	0.0131578	Burkholderia		G-Phloem	0.027371	Streptacidiphilus		G-PhloemA	0.0166061	Variibacter
G-Gallery	0.0131578	Skermanella		G-Phloem	0.027371	Sandaracinus		G-PhloemA	0.0166061	Truepera
G-Gallery	0.0131578	Family_Myxococcaceae		G-Phloem	0.027371	Hansschlegelia		G-PhloemA	0.0166061	Isoptericola
G-Gallery	0.0122806	Parafilimonas		G-Phloem	0.027371	Ancylobacter		G-PhloemA	0.0145304	Achromobacter
G-Gallery	0.0122806	Stappia		G-Phloem	0.0250901	Aquihabitans		G-PhloemA	0.0145304	Family_Sphaerobacteraceae
G-Gallery	0.0122806	Aminobacter		G-Phloem	0.0250901	Burkholderia		G-PhloemA	0.0124546	Family_Cyclobacteriaceae
G-Gallery	0.0122806	Order_Rhodospirillales		G-Phloem	0.0250901	Fibrella		G-PhloemA	0.0124546	Myxococcus
G-Gallery	0.0122806	Order_Gp7		G-Phloem	0.0250901	Rudanella		G-PhloemA	0.0124546	Buttiauxella
G-Gallery	0.0122806	Rhodobacter		G-Phloem	0.0250901	Sphingorhabdus		G-PhloemA	0.0124546	Class_Thermomicrobia
G-Gallery	0.0122806	Aciditerrimonas		G-Phloem	0.0228092	Skermanella		G-PhloemA	0.0124546	Blastomonas
G-Gallery	0.0114034	Ferruginibacter		G-Phloem	0.0228092	Bdellovibrio		G-PhloemA	0.0124546	Lysobacter
G-Gallery	0.0114034	Fluviicola		G-Phloem	0.0228092	Family_Hyphomicrobiaceae		G-PhloemA	0.0124546	Gaiella
G-Gallery	0.00964904	Thermoleophilum		G-Phloem	0.0205283	Parafilimonas		G-PhloemA	0.0124546	Parachlamydia
G-Gallery	0.00964904	Class_Betaproteobacteria		G-Phloem	0.0205283	Family_Verrucomicrobiaceae		G-PhloemA	0.0103788	Family_Clostridiaceae_1
G-Gallery	0.00964904	Lactobacillus		G-Phloem	0.0205283	Family_Methylocystaceae		G-PhloemA	0.0103788	Order_Terrimicrobium
G-Gallery	0.00964904	Chiayiivirga		G-Phloem	0.0205283	Dactylosporangium		G-PhloemA	0.0103788	Chthonomonas/Armatimonadetes_gp3
G-Gallery	0.00877185	Epilithonimonas		G-Phloem	0.0182473	Streptococcus		G-PhloemA	0.0103788	Family_Bacteriovoracaceae
G-Gallery	0.00877185	Class_Deltaproteobacteria		G-Phloem	0.0182473	Phaselicystis		G-PhloemA	0.0103788	Aciditerrimonas
G-Gallery	0.00789467	Myxococcus		G-Phloem	0.0182473	Acidiphilium		G-PhloemA	0.00830306	Cellvibrio
G-Gallery	0.00789467	Variibacter		G-Phloem	0.0182473	Chryseobacterium		G-PhloemA	0.00830306	Dokdonella
G-Gallery	0.00789467	Family_Clostridiaceae_1		G-Phloem	0.0182473	Belnapia		G-PhloemA	0.00830306	Azomonas
G-Gallery	0.00789467	Order_Chloroflexales		G-Phloem	0.0182473	Gibbsiella		G-PhloemA	0.00830306	Family_Xanthomonadaceae
G-Gallery	0.00789467	Family_Nannocystaceae		G-Phloem	0.0182473	Leifsonia		G-PhloemA	0.00830306	Family_Erythrobacteraceae
G-Gallery	0.00789467	Family_Xanthobacteraceae		G-Phloem	0.0182473	Family_Planctomycetaceae		G-PhloemA	0.00830306	Adhaeribacter
G-Gallery	0.00701748	Family_Rhodothermaceae		G-Phloem	0.0159664	Bosea		G-PhloemA	0.00830306	Bacteriovorax
G-Gallery	0.00701748	Family_Anaerolineaceae		G-Phloem	0.0159664	Lactobacillus		G-PhloemA	0.00830306	Rhodopseudomonas
G-Gallery	0.00701748	Fibrella		G-Phloem	0.0159664	Family_Myxococcaceae		G-PhloemA	0.0062273	Streptococcus
G-Gallery	0.00701748	Adhaeribacter		G-Phloem	0.0159664	Acholeplasma		G-PhloemA	0.0062273	Phylum_Firmicutes
G-Gallery	0.00701748	Family_Methylocystaceae		G-Phloem	0.0136855	Bifidobacterium		G-PhloemA	0.0062273	Staphylococcus
G-Gallery	0.0061403	Kofleria		G-Phloem	0.0136855	Ferruginibacter		G-PhloemA	0.0062273	Class_Armatimonadetes_gp4
G-Gallery	0.0061403	Bifidobacterium		G-Phloem	0.0136855	Order_Rhodospirillales		G-PhloemA	0.0062273	Class_Armatimonadetes_gp5
G-Gallery	0.0061403	Oligoflexus		G-Phloem	0.0136855	Family_Flavobacteriaceae		G-PhloemA	0.0062273	Opitutus
G-Gallery	0.0061403	Nannocystis		G-Phloem	0.0136855	Gaiella		G-PhloemA	0.0062273	Fluviicola
G-Gallery	0.0061403	Amycolatopsis		G-Phloem	0.0136855	Telluria		G-PhloemA	0.00415153	Family_Rhodobacteraceae
G-Gallery	0.00526311	Sphingopyxis		G-Phloem	0.0136855	Rubrivirga		G-PhloemA	0.00207577	Rhizorhabdus
G-Gallery	0.00526311	Dactylosporangium		G-Phloem	0.0136855	Parachlamydia		G-PhloemA	0.00207577	Order_Rhodospirillales
G-Gallery	0.00438593	Psychroglaciecola		G-Phloem	0.0114046	Hydrocarboniphaga		G-PhloemA	0	Rhodococcus
G-Gallery	0.00438593	Rubrivirga		G-Phloem	0.0114046	Truepera		G-PhloemA	0	Roseimicrobium
G-Gallery	0.00350874	Legionella		G-Phloem	0.0114046	Family_Alcaligenaceae		G-PhloemA	0	Clostridium_XlVa
G-Gallery	0.00350874	Phylum_Firmicutes		G-Phloem	0.00912367	Dokdonella		G-PhloemA	0	Bacteroides
G-Gallery	0.00350874	Family_Pseudonocardiaceae		G-Phloem	0.00912367	Class_Thermomicrobia		G-PhloemA	0	Rothia
G-Gallery	0.00350874	Constrictibacter		G-Phloem	0.00912367	Family_Pseudonocardiaceae		G-PhloemA	0	Legionella
G-Gallery	0.00350874	Cytophaga		G-Phloem	0.00912367	Chiayiivirga		G-PhloemA	0	Actinomyces
G-Gallery	0.00350874	Enterobacter		G-Phloem	0.00684275	Rhodococcus		G-PhloemA	0	Fibrisoma
G-Gallery	0.00350874	Gluconacetobacter		G-Phloem	0.00684275	Luteibacter		G-PhloemA	0	Faecalibacterium
G-Gallery	0.00350874	Ensifer		G-Phloem	0.00684275	Niastella		G-PhloemA	0	Porphyromonas
G-Gallery	0.00263156	Fusobacterium		G-Phloem	0	Roseimicrobium		G-PhloemA	0	Alicyclobacillus
G-Gallery	0.00263156	Cellvibrio		G-Phloem	0	Clostridium_XlVa		G-PhloemA	0	Order_Sphingobacteriales
G-Gallery	0.00263156	Cystobacter		G-Phloem	0	Bacteroides		G-PhloemA	0	Sodalis
G-Gallery	0.00263156	Asticcacaulis		G-Phloem	0	Rothia		G-PhloemA	0	Gemella
G-Gallery	0.00263156	Dorea		G-Phloem	0	Legionella		G-PhloemA	0	Defluviicoccus
G-Gallery	0.00175437	Family_Cyclobacteriaceae		G-Phloem	0	Achromobacter		G-PhloemA	0	Paludibacter
G-Gallery	0.00175437	Rickettsia		G-Phloem	0	Actinomyces		G-PhloemA	0	Kofleria
G-Gallery	0	Rhodococcus		G-Phloem	0	Fibrisoma		G-PhloemA	0	Fusobacterium
G-Gallery	0	Roseimicrobium		G-Phloem	0	Clostridium_sensu_stricto		G-PhloemA	0	Bosea
G-Gallery	0	Clostridium_XlVa		G-Phloem	0	Faecalibacterium		G-PhloemA	0	Lactococcus
G-Gallery	0	Bacteroides		G-Phloem	0	Porphyromonas		G-PhloemA	0	Sporacetigenium
G-Gallery	0	Streptococcus		G-Phloem	0	Family_Cyclobacteriaceae		G-PhloemA	0	Luteimonas
G-Gallery	0	Rothia		G-Phloem	0	Myxococcus		G-PhloemA	0	Family_Lachnospiraceae
G-Gallery	0	Actinomyces		G-Phloem	0	Alicyclobacillus		G-PhloemA	0	Methylocella
G-Gallery	0	Fibrisoma		G-Phloem	0	Order_Sphingobacteriales		G-PhloemA	0	Kaistia
G-Gallery	0	Faecalibacterium		G-Phloem	0	Sodalis		G-PhloemA	0	Cloacibacterium
G-Gallery	0	Porphyromonas		G-Phloem	0	Gemella		G-PhloemA	0	Phyllobacterium
G-Gallery	0	Order_Aridibacter		G-Phloem	0	Defluviicoccus		G-PhloemA	0	Pigmentiphaga
G-Gallery	0	Alicyclobacillus		G-Phloem	0	Phylum_Firmicutes		G-PhloemA	0	Stakelama
G-Gallery	0	Order_Sphingobacteriales		G-Phloem	0	Paludibacter		G-PhloemA	0	Family_Oxalobacteraceae
G-Gallery	0	Sodalis		G-Phloem	0	Kofleria		G-PhloemA	0	Serratia
G-Gallery	0	Gemella		G-Phloem	0	Fusobacterium		G-PhloemA	0	Williamsia
G-Gallery	0	Defluviicoccus		G-Phloem	0	Lactococcus		G-PhloemA	0	Family_Methylophilaceae
G-Gallery	0	Paludibacter		G-Phloem	0	Sporacetigenium		G-PhloemA	0	Family_Sinobacteraceae
G-Gallery	0	Labrys		G-Phloem	0	Luteimonas		G-PhloemA	0	Roseburia
G-Gallery	0	Aquihabitans		G-Phloem	0	Family_Lachnospiraceae		G-PhloemA	0	Dyella
G-Gallery	0	Lactococcus		G-Phloem	0	Methylocella		G-PhloemA	0	Anoxybacillus
G-Gallery	0	Sporacetigenium		G-Phloem	0	Staphylococcus		G-PhloemA	0	Hydrocarboniphaga
G-Gallery	0	Family_Lachnospiraceae		G-Phloem	0	Class_Armatimonadetes_gp4		G-PhloemA	0	Clostridium_IV
G-Gallery	0	Methylocella		G-Phloem	0	Kaistia		G-PhloemA	0	Desemzia
G-Gallery	0	Ramlibacter		G-Phloem	0	Cloacibacterium		G-PhloemA	0	Romboutsia
G-Gallery	0	Staphylococcus		G-Phloem	0	Cellvibrio		G-PhloemA	0	Roseiarcus
G-Gallery	0	Class_Armatimonadetes_gp4		G-Phloem	0	Phyllobacterium		G-PhloemA	0	Lactobacillus
G-Gallery	0	Cloacibacterium		G-Phloem	0	Stakelama		G-PhloemA	0	Brevibacillus
G-Gallery	0	Phyllobacterium		G-Phloem	0	Promicromonospora		G-PhloemA	0	Luteibacter
G-Gallery	0	Stakelama		G-Phloem	0	Williamsia		G-PhloemA	0	Family_Verrucomicrobiaceae
G-Gallery	0	Serratia		G-Phloem	0	Roseburia		G-PhloemA	0	Arcobacter
G-Gallery	0	Angustibacter		G-Phloem	0	Dyella		G-PhloemA	0	Azospira
G-Gallery	0	Roseburia		G-Phloem	0	Acidovorax		G-PhloemA	0	Comamonas
G-Gallery	0	Dyella		G-Phloem	0	Anoxybacillus		G-PhloemA	0	Skermanella
G-Gallery	0	Anoxybacillus		G-Phloem	0	Epilithonimonas		G-PhloemA	0	Order_Granulicella
G-Gallery	0	Clostridium_IV		G-Phloem	0	Clostridium_IV		G-PhloemA	0	Listeria
G-Gallery	0	Desemzia		G-Phloem	0	Desemzia		G-PhloemA	0	Methyloceanibacter
G-Gallery	0	Romboutsia		G-Phloem	0	Romboutsia		G-PhloemA	0	Macrococcus
G-Gallery	0	Roseiarcus		G-Phloem	0	Class_Betaproteobacteria		G-PhloemA	0	Phylum_candidate_division_WPS-2
G-Gallery	0	Phaselicystis		G-Phloem	0	Roseiarcus		G-PhloemA	0	Family_Anaerolineaceae
G-Gallery	0	Brevibacillus		G-Phloem	0	Brevibacillus		G-PhloemA	0	Luteolibacter
G-Gallery	0	Noviherbaspirillum		G-Phloem	0	Noviherbaspirillum		G-PhloemA	0	Sutterella
G-Gallery	0	Arcobacter		G-Phloem	0	Bacillus		G-PhloemA	0	Acidiphilium
G-Gallery	0	Azospira		G-Phloem	0	Arcobacter		G-PhloemA	0	Corynebacterium
G-Gallery	0	Comamonas		G-Phloem	0	Azospira		G-PhloemA	0	Asanoa
G-Gallery	0	Family_Iamiaceae		G-Phloem	0	Comamonas		G-PhloemA	0	Micrococcus
G-Gallery	0	Order_Granulicella		G-Phloem	0	Order_Granulicella		G-PhloemA	0	Insolitispirillum
G-Gallery	0	Chitinophaga		G-Phloem	0	Psychroglaciecola		G-PhloemA	0	Azorhizobium
G-Gallery	0	Armatimonas/Armatimonadetes_gp1		G-Phloem	0	Listeria		G-PhloemA	0	Family_Peptostreptococcaceae
G-Gallery	0	Methyloceanibacter		G-Phloem	0	Methyloceanibacter		G-PhloemA	0	Aminobacter
G-Gallery	0	Macrococcus		G-Phloem	0	Buttiauxella		G-PhloemA	0	Pelagibacterium
G-Gallery	0	Phylum_candidate_division_WPS-2		G-Phloem	0	Macrococcus		G-PhloemA	0	Cellulosimicrobium
G-Gallery	0	Sutterella		G-Phloem	0	Azomonas		G-PhloemA	0	Order_Chloroflexales
G-Gallery	0	Acidiphilium		G-Phloem	0	Phylum_candidate_division_WPS-2		G-PhloemA	0	Rhodoplanes
G-Gallery	0	Corynebacterium		G-Phloem	0	Pseudochrobactrum		G-PhloemA	0	Order_Xanthomonadales
G-Gallery	0	Asanoa		G-Phloem	0	Family_Anaerolineaceae		G-PhloemA	0	Acinetobacter
G-Gallery	0	Micrococcus		G-Phloem	0	Sutterella		G-PhloemA	0	Roseateles
G-Gallery	0	Micromonospora		G-Phloem	0	Corynebacterium		G-PhloemA	0	Herbiconiux
G-Gallery	0	Insolitispirillum		G-Phloem	0	Family_Clostridiaceae_1		G-PhloemA	0	Agromyces
G-Gallery	0	Fimbriimonas		G-Phloem	0	Micrococcus		G-PhloemA	0	Sandaracinus
G-Gallery	0	Family_Peptostreptococcaceae		G-Phloem	0	Insolitispirillum		G-PhloemA	0	Lautropia
G-Gallery	0	Niastella		G-Phloem	0	Fimbriimonas		G-PhloemA	0	Rickettsia
G-Gallery	0	Pelagibacterium		G-Phloem	0	Phylum_Verrucomicrobia		G-PhloemA	0	Rudanella
G-Gallery	0	Order_Gp10		G-Phloem	0	Family_Peptostreptococcaceae		G-PhloemA	0	Family_Rhodobiaceae
G-Gallery	0	Rhodoplanes		G-Phloem	0	Aminobacter		G-PhloemA	0	Sphingorhabdus
G-Gallery	0	Order_Xanthomonadales		G-Phloem	0	Pelagibacterium		G-PhloemA	0	Order_Acidipila
G-Gallery	0	Acinetobacter		G-Phloem	0	Rhodoplanes		G-PhloemA	0	Aggregicoccus
G-Gallery	0	Roseateles		G-Phloem	0	Order_Xanthomonadales		G-PhloemA	0	Family_Intrasporangiaceae
G-Gallery	0	Streptacidiphilus		G-Phloem	0	Acinetobacter		G-PhloemA	0	Family_Myxococcaceae
G-Gallery	0	Family_Erythrobacteraceae		G-Phloem	0	Fluviicola		G-PhloemA	0	Family_Alcaligenaceae
G-Gallery	0	Sandaracinus		G-Phloem	0	Agromyces		G-PhloemA	0	Streptosporangium
G-Gallery	0	Lautropia		G-Phloem	0	Family_Erythrobacteraceae		G-PhloemA	0	Filimonas
G-Gallery	0	Rudanella		G-Phloem	0	Rickettsia		G-PhloemA	0	Erwinia
G-Gallery	0	Family_Rhodobiaceae		G-Phloem	0	Family_Rhodobiaceae		G-PhloemA	0	Asticcacaulis
G-Gallery	0	Sphingorhabdus		G-Phloem	0	Order_Acidipila		G-PhloemA	0	Herminiimonas
G-Gallery	0	Order_Acidipila		G-Phloem	0	Family_Intrasporangiaceae		G-PhloemA	0	Frondihabitans
G-Gallery	0	Family_Intrasporangiaceae		G-Phloem	0	Streptosporangium		G-PhloemA	0	Family_Hyphomicrobiaceae
G-Gallery	0	Streptosporangium		G-Phloem	0	Filimonas		G-PhloemA	0	Acidisoma
G-Gallery	0	Filimonas		G-Phloem	0	Erwinia		G-PhloemA	0	Propionibacterium
G-Gallery	0	Erwinia		G-Phloem	0	Cytophaga		G-PhloemA	0	Amycolatopsis
G-Gallery	0	Family_Flavobacteriaceae		G-Phloem	0	Asticcacaulis		G-PhloemA	0	Prosthecobacter
G-Gallery	0	Herminiimonas		G-Phloem	0	Frondihabitans		G-PhloemA	0	Vampirovibrio
G-Gallery	0	Frondihabitans		G-Phloem	0	Acidisoma		G-PhloemA	0	Order_Flavobacteriales
G-Gallery	0	Family_Hyphomicrobiaceae		G-Phloem	0	Propionibacterium		G-PhloemA	0	Steroidobacter
G-Gallery	0	Acidisoma		G-Phloem	0	Amycolatopsis		G-PhloemA	0	Kallotenue
G-Gallery	0	Propionibacterium		G-Phloem	0	Chthonomonas/Armatimonadetes_gp3		G-PhloemA	0	Order_Gp7
G-Gallery	0	Chthonomonas/Armatimonadetes_gp3		G-Phloem	0	Sediminibacterium		G-PhloemA	0	Hansschlegelia
G-Gallery	0	Class_Acidobacteria_Gp1		G-Phloem	0	Isoptericola		G-PhloemA	0	Pantoea
G-Gallery	0	Prosthecobacter		G-Phloem	0	Prosthecobacter		G-PhloemA	0	Family_Methylocystaceae
G-Gallery	0	Beijerinckia		G-Phloem	0	Order_Flavobacteriales		G-PhloemA	0	Arthrobacter
G-Gallery	0	Lysobacter		G-Phloem	0	Kallotenue		G-PhloemA	0	Dorea
G-Gallery	0	Kallotenue		G-Phloem	0	Order_Gp7		G-PhloemA	0	Family_Porphyromonadaceae
G-Gallery	0	Gaiella		G-Phloem	0	Pantoea		G-PhloemA	0	Enterobacter
G-Gallery	0	Telluria		G-Phloem	0	Dorea		G-PhloemA	0	Parasutterella
G-Gallery	0	Pantoea		G-Phloem	0	Bacteriovorax		G-PhloemA	0	Deinococcus
G-Gallery	0	Arthrobacter		G-Phloem	0	Family_Porphyromonadaceae		G-PhloemA	0	Hyphomicrobium
G-Gallery	0	Bacteriovorax		G-Phloem	0	Enterobacter		G-PhloemA	0	Magnetospirillum
G-Gallery	0	Order_Sphingomonadales		G-Phloem	0	Parasutterella		G-PhloemA	0	Amaricoccus
G-Gallery	0	Family_Porphyromonadaceae		G-Phloem	0	Deinococcus		G-PhloemA	0	Order_Clostridiales
G-Gallery	0	Parasutterella		G-Phloem	0	Hyphomicrobium		G-PhloemA	0	Sphingopyxis
G-Gallery	0	Deinococcus		G-Phloem	0	Magnetospirillum		G-PhloemA	0	Gibbsiella
G-Gallery	0	Hyphomicrobium		G-Phloem	0	Amaricoccus		G-PhloemA	0	Gluconacetobacter
G-Gallery	0	Magnetospirillum		G-Phloem	0	Order_Clostridiales		G-PhloemA	0	Conchiformibius
G-Gallery	0	Amaricoccus		G-Phloem	0	Sphingopyxis		G-PhloemA	0	Pelomonas
G-Gallery	0	Order_Clostridiales		G-Phloem	0	Gluconacetobacter		G-PhloemA	0	Sandarakinorhabdus
G-Gallery	0	Belnapia		G-Phloem	0	Conchiformibius		G-PhloemA	0	Spiroplasma
G-Gallery	0	Gibbsiella		G-Phloem	0	Pelomonas		G-PhloemA	0	Azohydromonas
G-Gallery	0	Conchiformibius		G-Phloem	0	Sandarakinorhabdus		G-PhloemA	0	Huanghella
G-Gallery	0	Pelomonas		G-Phloem	0	Spiroplasma		G-PhloemA	0	Leifsonia
G-Gallery	0	Sandarakinorhabdus		G-Phloem	0	Azohydromonas		G-PhloemA	0	Family_Reyranella
G-Gallery	0	Spiroplasma		G-Phloem	0	Huanghella		G-PhloemA	0	Acidothermus
G-Gallery	0	Azohydromonas		G-Phloem	0	Acidothermus		G-PhloemA	0	Subtercola
G-Gallery	0	Huanghella		G-Phloem	0	Subtercola		G-PhloemA	0	Chiayiivirga
G-Gallery	0	Leifsonia		G-Phloem	0	Rubricoccus		G-PhloemA	0	Order_Gp4
G-Gallery	0	Acidothermus		G-Phloem	0	Paenibacillus		G-PhloemA	0	Paenibacillus
G-Gallery	0	Subtercola		G-Phloem	0	Rhodobacter		G-PhloemA	0	Rhodobacter
G-Gallery	0	Order_Gp4		G-Phloem	0	Family_Bacteriovoracaceae		G-PhloemA	0	Rubrivirga
G-Gallery	0	Rubricoccus		G-Phloem	0	Aciditerrimonas		G-PhloemA	0	Family_Candidatus_Carsonella
G-Gallery	0	Paenibacillus		G-Phloem	0	Family_Candidatus_Carsonella		G-PhloemA	0	Veillonella
G-Gallery	0	Family_Bacteriovoracaceae		G-Phloem	0	Veillonella		G-PhloemA	0	Verrucomicrobium
G-Gallery	0	Family_Candidatus_Carsonella		G-Phloem	0	Verrucomicrobium		G-PhloemA	0	Salinarimonas
G-Gallery	0	Veillonella		G-Phloem	0	Salinarimonas		G-PhloemA	0	Andreprevotia
G-Gallery	0	Verrucomicrobium		G-Phloem	0	Andreprevotia		G-PhloemA	0	Arcicella
G-Gallery	0	Salinarimonas		G-Phloem	0	Arcicella		G-PhloemA	0	Family_Moraxellaceae
G-Gallery	0	Andreprevotia		G-Phloem	0	Family_Moraxellaceae		G-PhloemA	0	Ensifer
G-Gallery	0	Arcicella		G-Phloem	0	Ensifer		G-PhloemA	0	Family_Planctomycetaceae
G-Gallery	0	Family_Moraxellaceae		G-Phloem	0	Methyloligella		G-PhloemA	0	Methyloligella
G-Gallery	0	Parachlamydia		G-Phloem	0	Gemmobacter		G-PhloemA	0	Dactylosporangium
G-Gallery	0	Family_Planctomycetaceae		G-Phloem	0	Aeromonas		G-PhloemA	0	Aeromonas
G-Gallery	0	Methyloligella		G-Phloem	0	Order_Edaphobacter		G-PhloemA	0	Order_Edaphobacter
G-Gallery	0	Aeromonas		G-Phloem	0	Rhodanobacter		G-PhloemA	0	Rhodanobacter
G-Gallery	0	Rhodanobacter		G-Phloem	0	Family_Xanthobacteraceae		G-PhloemA	0	Family_Xanthobacteraceae
White ash
Sample	Abundance	Genus		Sample	Abundance	Genus		Sample	Abundance	Genus
W-Gallery	8.36125	Sphingomonas		W-Phloem	12.1012	Order_Rhizobiales		W-PhloemA	17.0623	Family_Enterobacteriaceae
W-Gallery	6.92092	Family_Microbacteriaceae		W-Phloem	12.0117	Sphingomonas		W-PhloemA	14.3952	Acholeplasma
W-Gallery	5.90487	Pseudoxanthomonas		W-Phloem	5.89193	Family_Acetobacteraceae		W-PhloemA	7.25601	Pseudomonas
W-Gallery	3.7707	Family_Rhizobiaceae		W-Phloem	5.23275	Actinomycetospora		W-PhloemA	4.26946	Order_Rhizobiales
W-Gallery	3.7372	Flavobacterium		W-Phloem	3.80859	Methylobacterium		W-PhloemA	3.59944	Sphingomonas
W-Gallery	3.0609	Arcobacter		W-Phloem	3.27962	Geodermatophilus		W-PhloemA	3.38649	Stenotrophomonas
W-Gallery	2.77539	Pedobacter		W-Phloem	3.26335	Jatrophihabitans		W-PhloemA	2.75282	Family_Acetobacteraceae
W-Gallery	2.67171	Pseudomonas		W-Phloem	3.10059	Amnibacterium		W-PhloemA	1.8179	Actinomycetospora
W-Gallery	2.39736	Actinomycetospora		W-Phloem	2.26237	Family_Sphingomonadaceae		W-PhloemA	1.7296	Family_Chitinophagaceae
W-Gallery	2.36546	Family_Chitinophagaceae		W-Phloem	2.2054	Family_Chitinophagaceae		W-PhloemA	1.66987	Rhizobium
W-Gallery	2.26816	Order_Rhizobiales		W-Phloem	1.99382	Order_Solirubrobacterales		W-PhloemA	1.43614	Methylobacterium
W-Gallery	2.26656	Promicromonospora		W-Phloem	1.66016	Blastococcus		W-PhloemA	1.43354	Jatrophihabitans
W-Gallery	2.20276	Mucilaginibacter		W-Phloem	1.58691	Family_Microbacteriaceae		W-PhloemA	1.36602	Order_Actinomycetales
W-Gallery	2.1262	Luteibacter		W-Phloem	1.57878	Kineococcus		W-PhloemA	1.22319	Brenneria
W-Gallery	2.05602	Rhizobium		W-Phloem	1.37533	Order_Actinomycetales		W-PhloemA	1.15047	Order_Blastocatella
W-Gallery	1.85823	Family_Acetobacteraceae		W-Phloem	1.35905	Quadrisphaera		W-PhloemA	1.11411	Friedmanniella
W-Gallery	1.71946	Family_Pseudomonadaceae		W-Phloem	1.31836	Friedmanniella		W-PhloemA	1.11411	Amnibacterium
W-Gallery	1.32549	Insolitispirillum		W-Phloem	1.29395	Family_Nocardioidaceae		W-PhloemA	1.10372	Family_Sphingomonadaceae
W-Gallery	1.10537	Filimonas		W-Phloem	1.19629	Mucilaginibacter		W-PhloemA	1.05958	Order_Burkholderiales
W-Gallery	1.03838	Order_Actinomycetales		W-Phloem	1.19629	Spirosoma		W-PhloemA	1.05438	Cellulomonas
W-Gallery	0.996906	Novosphingobium		W-Phloem	1.13932	Order_Burkholderiales		W-PhloemA	0.950501	Buttiauxella
W-Gallery	0.987335	Family_Sphingomonadaceae		W-Phloem	1.07422	Family_Geodermatophilaceae		W-PhloemA	0.929725	Solirubrobacter
W-Gallery	0.968195	Family_Enterobacteriaceae		W-Phloem	1.00098	Kineosporia		W-PhloemA	0.851815	Pseudonocardia
W-Gallery	0.947459	Order_Burkholderiales		W-Phloem	0.90332	Family_Micromonosporaceae		W-PhloemA	0.846621	Janibacter
W-Gallery	0.947459	Methylobacterium		W-Phloem	0.854492	Gemmatimonas		W-PhloemA	0.779099	Luteibacter
W-Gallery	0.941079	Taibaiella		W-Phloem	0.805664	Class_Actinobacteria		W-PhloemA	0.698592	Pantoea
W-Gallery	0.925128	Family_Alcaligenaceae		W-Phloem	0.789388	Pseudonocardia		W-PhloemA	0.695995	Xanthomonas
W-Gallery	0.915558	Family_Bradyrhizobiaceae		W-Phloem	0.756836	Class_Acidobacteria_Gp1		W-PhloemA	0.667428	Order_Solirubrobacterales
W-Gallery	0.848566	Jatrophihabitans		W-Phloem	0.732422	Aureimonas		W-PhloemA	0.664831	Nocardioides
W-Gallery	0.846971	Geodermatophilus		W-Phloem	0.691732	Rhizobium		W-PhloemA	0.607698	Phylum_Actinobacteria
W-Gallery	0.819855	Friedmanniella		W-Phloem	0.667318	Order_Gp3		W-PhloemA	0.586922	Class_Spartobacteria
W-Gallery	0.751268	Order_Myxococcales		W-Phloem	0.651042	Methylopila		W-PhloemA	0.581728	Order_Myxococcales
W-Gallery	0.706607	Olivibacter		W-Phloem	0.642904	Novosphingobium		W-PhloemA	0.532385	Family_Nocardioidaceae
W-Gallery	0.706607	Nocardioides		W-Phloem	0.585938	Nocardioides		W-PhloemA	0.503818	Family_Microbacteriaceae
W-Gallery	0.677896	Acholeplasma		W-Phloem	0.537109	Actinoplanes		W-PhloemA	0.49343	Order_Gp6
W-Gallery	0.669921	Cellulomonas		W-Phloem	0.520833	Family_Intrasporangiaceae		W-PhloemA	0.480445	Actinoplanes
W-Gallery	0.668326	Burkholderia		W-Phloem	0.520833	Mycobacterium		W-PhloemA	0.477848	Novosphingobium
W-Gallery	0.649185	Family_Micromonosporaceae		W-Phloem	0.496419	Family_Caulobacteraceae		W-PhloemA	0.446684	Mycobacterium
W-Gallery	0.642805	Chryseobacterium		W-Phloem	0.488281	Order_Myxococcales		W-PhloemA	0.431102	Family_Micromonosporaceae
W-Gallery	0.64121	Brenneria		W-Phloem	0.480143	Family_Rhizobiaceae		W-PhloemA	0.418117	Microlunatus
W-Gallery	0.63802	Roseomonas		W-Phloem	0.472005	Family_Cytophagaceae		W-PhloemA	0.410326	Marmoricola
W-Gallery	0.63802	Pseudonocardia		W-Phloem	0.455729	Microbacterium		W-PhloemA	0.397341	Family_Rhizobiaceae
W-Gallery	0.615689	Family_Nocardioidaceae		W-Phloem	0.455729	Conexibacter		W-PhloemA	0.397341	Kineosporia
W-Gallery	0.559862	Solirubrobacter		W-Phloem	0.455729	Phylum_Actinobacteria		W-PhloemA	0.394744	Pseudoxanthomonas
W-Gallery	0.534341	Duganella		W-Phloem	0.447591	Order_Cytophagales		W-PhloemA	0.38955	Class_Actinobacteria
W-Gallery	0.529556	Order_Solirubrobacterales		W-Phloem	0.431315	Class_Gammaproteobacteria		W-PhloemA	0.379162	Order_Gp3
W-Gallery	0.526366	Stenotrophomonas		W-Phloem	0.423177	Marmoricola		W-PhloemA	0.376565	Family_Bradyrhizobiaceae
W-Gallery	0.513606	Spirosoma		W-Phloem	0.415039	Family_Kineosporiaceae		W-PhloemA	0.373968	Class_Acidobacteria_Gp4
W-Gallery	0.512011	Microbacterium		W-Phloem	0.415039	Janibacter		W-PhloemA	0.366177	Microbacterium
W-Gallery	0.491275	Amnibacterium		W-Phloem	0.398763	Phylum_Proteobacteria		W-PhloemA	0.360983	Family_Beijerinckiaceae
W-Gallery	0.475325	Mycobacterium		W-Phloem	0.398763	Class_Acidobacteria_Gp3		W-PhloemA	0.342804	Bradyrhizobium
W-Gallery	0.438638	Family_Cytophagaceae		W-Phloem	0.390625	Order_Terriglobus		W-PhloemA	0.332416	Family_Sphingobacteriaceae
W-Gallery	0.438638	Order_Gp3		W-Phloem	0.382487	Derxia		W-PhloemA	0.306446	Burkholderia
W-Gallery	0.411523	Clostridium_sensu_stricto		W-Phloem	0.382487	Order_Blastocatella		W-PhloemA	0.280476	Conexibacter
W-Gallery	0.401952	Order_Terriglobus		W-Phloem	0.366211	Beijerinckia		W-PhloemA	0.272685	Family_Intrasporangiaceae
W-Gallery	0.401952	Class_Gammaproteobacteria		W-Phloem	0.358073	Caulobacter		W-PhloemA	0.262297	Ilumatobacter
W-Gallery	0.390787	Sphingobium		W-Phloem	0.341797	Hymenobacter		W-PhloemA	0.244118	Order_Edaphobacter
W-Gallery	0.366861	Order_Gp4		W-Phloem	0.341797	Cellulomonas		W-PhloemA	0.241521	Family_Pseudomonadaceae
W-Gallery	0.354101	Phylum_Actinobacteria		W-Phloem	0.341797	Segetibacter		W-PhloemA	0.238924	Flavitalea
W-Gallery	0.32858	Microlunatus		W-Phloem	0.333659	Class_Alphaproteobacteria		W-PhloemA	0.238924	Spirosoma
W-Gallery	0.320605	Luteolibacter		W-Phloem	0.333659	Class_Betaproteobacteria		W-PhloemA	0.23373	Class_Acidobacteria_Gp3
W-Gallery	0.317415	Family_Beijerinckiaceae		W-Phloem	0.325521	Parafilimonas		W-PhloemA	0.218148	Clostridium_sensu_stricto
W-Gallery	0.303059	Caulobacter		W-Phloem	0.325521	Aquihabitans		W-PhloemA	0.215551	Brevundimonas
W-Gallery	0.295084	Kineococcus		W-Phloem	0.317383	Microlunatus		W-PhloemA	0.215551	Gemmatimonas
W-Gallery	0.291894	Family_Geodermatophilaceae		W-Phloem	0.309245	Brevundimonas		W-PhloemA	0.20776	Caulobacter
W-Gallery	0.282324	Gemmobacter		W-Phloem	0.301107	Solirubrobacter		W-PhloemA	0.205163	Flavobacterium
W-Gallery	0.280729	Actinoplanes		W-Phloem	0.292969	Chelatococcus		W-PhloemA	0.199969	Derxia
W-Gallery	0.269563	Aeromonas		W-Phloem	0.284831	Family_Pseudomonadaceae		W-PhloemA	0.197372	Rhizorhabdus
W-Gallery	0.267968	Gemmatimonas		W-Phloem	0.268555	Rhizobacter		W-PhloemA	0.192178	Class_Acidobacteria_Gp1
W-Gallery	0.244042	Janibacter		W-Phloem	0.260417	Family_Geminicoccus		W-PhloemA	0.192178	Beijerinckia
W-Gallery	0.237662	Paludibacter		W-Phloem	0.260417	Family_Polyangiaceae		W-PhloemA	0.189581	Family_Geminicoccus
W-Gallery	0.236067	Xanthomonas		W-Phloem	0.252279	Flavitalea		W-PhloemA	0.186984	Sphingobium
W-Gallery	0.232877	Brevundimonas		W-Phloem	0.244141	Terrimonas		W-PhloemA	0.186984	Order_Acidimicrobiales
W-Gallery	0.228092	Cloacibacterium		W-Phloem	0.236003	Family_Bradyrhizobiaceae		W-PhloemA	0.179193	Terrimonas
W-Gallery	0.207356	Family_Chryseolinea		W-Phloem	0.236003	Flavisolibacter		W-PhloemA	0.168805	Order_Granulicella
W-Gallery	0.205761	Class_Betaproteobacteria		W-Phloem	0.227865	Devosia		W-PhloemA	0.168805	Family_Caulobacteraceae
W-Gallery	0.205761	Order_Cytophagales		W-Phloem	0.211589	Methylocella		W-PhloemA	0.163611	Family_Propionibacteriaceae
W-Gallery	0.204166	Class_Acidobacteria_Gp1		W-Phloem	0.203451	Rhizorhabdus		W-PhloemA	0.163611	Family_Alcaligenaceae
W-Gallery	0.202571	Marmoricola		W-Phloem	0.203451	Family_Beijerinckiaceae		W-PhloemA	0.161014	Phylum_Verrucomicrobia
W-Gallery	0.202571	Class_Acidobacteria_Gp3		W-Phloem	0.187174	Order_Granulicella		W-PhloemA	0.158417	Class_Alphaproteobacteria
W-Gallery	0.196191	Blastococcus		W-Phloem	0.179036	Thermoleophilum		W-PhloemA	0.158417	Class_Gammaproteobacteria
W-Gallery	0.193001	Class_Actinobacteria		W-Phloem	0.179036	Lactobacillus		W-PhloemA	0.15582	Variovorax
W-Gallery	0.188216	Parafilimonas		W-Phloem	0.170898	Luteibacter		W-PhloemA	0.148029	Family_Geodermatophilaceae
W-Gallery	0.186621	Family_Sphingobacteriaceae		W-Phloem	0.154622	Family_Enterobacteriaceae		W-PhloemA	0.145432	Massilia
W-Gallery	0.186621	Family_Geminicoccus		W-Phloem	0.154622	Class_Acidobacteria_Gp4		W-PhloemA	0.140238	Order_Gp4
W-Gallery	0.181836	Family_Methylobacteriaceae		W-Phloem	0.154622	Phylum_Candidatus_Saccharibacteria		W-PhloemA	0.132447	Microvirga
W-Gallery	0.175455	Hansschlegelia		W-Phloem	0.146484	Labrys		W-PhloemA	0.132447	Blastococcus
W-Gallery	0.17067	Order_Gp6		W-Phloem	0.146484	Pseudochrobactrum		W-PhloemA	0.132447	Aeromicrobium
W-Gallery	0.165885	Order_Granulicella		W-Phloem	0.138346	Frondihabitans		W-PhloemA	0.132447	Family_Phyllobacteriaceae
W-Gallery	0.16429	Class_Alphaproteobacteria		W-Phloem	0.12207	Bifidobacterium		W-PhloemA	0.12985	Aquihabitans
W-Gallery	0.16429	Flavitalea		W-Phloem	0.12207	Labilithrix		W-PhloemA	0.12985	Dyadobacter
W-Gallery	0.162695	Methylopila		W-Phloem	0.12207	Family_Pseudonocardiaceae		W-PhloemA	0.124656	Order_Aridibacter
W-Gallery	0.159505	Bradyrhizobium		W-Phloem	0.113932	Blastomonas		W-PhloemA	0.124656	Order_Rhodospirillales
W-Gallery	0.153125	Phylum_Bacteroidetes		W-Phloem	0.113932	Phylum_Bacteroidetes		W-PhloemA	0.119462	Phylum_Chloroflexi
W-Gallery	0.153125	Ilumatobacter		W-Phloem	0.105794	Family_Motilibacter		W-PhloemA	0.116865	Flavisolibacter
W-Gallery	0.149935	Pseudochrobactrum		W-Phloem	0.105794	Taibaiella		W-PhloemA	0.114268	Family_Ohtaekwangia
W-Gallery	0.14834	Conexibacter		W-Phloem	0.105794	Rhodopseudomonas		W-PhloemA	0.109074	Order_Cytophagales
W-Gallery	0.145149	Herbiconiux		W-Phloem	0.0976562	Phenylobacterium		W-PhloemA	0.106477	Mesorhizobium
W-Gallery	0.143554	Dyadobacter		W-Phloem	0.0976562	Phylum_Verrucomicrobia		W-PhloemA	0.106477	Pedobacter
W-Gallery	0.143554	Kineosporia		W-Phloem	0.0976562	Sandarakinorhabdus		W-PhloemA	0.10388	Streptomyces
W-Gallery	0.141959	Stappia		W-Phloem	0.0895182	Microvirga		W-PhloemA	0.101283	Devosia
W-Gallery	0.141959	Family_Propionibacteriaceae		W-Phloem	0.0895182	Order_Rhodospirillales		W-PhloemA	0.0986859	Family_Chryseolinea
W-Gallery	0.141959	Order_Acidimicrobiales		W-Phloem	0.0895182	Bdellovibrio		W-PhloemA	0.0986859	Mucilaginibacter
W-Gallery	0.135579	Cryptosporangium		W-Phloem	0.0813802	Family_Methylobacteriaceae		W-PhloemA	0.0986859	Roseomonas
W-Gallery	0.127604	Chitinophaga		W-Phloem	0.0813802	Roseomonas		W-PhloemA	0.0960889	Family_Pseudonocardiaceae
W-Gallery	0.126009	Achromobacter		W-Phloem	0.0813802	Dyadobacter		W-PhloemA	0.0934919	Parafilimonas
W-Gallery	0.122819	Buttiauxella		W-Phloem	0.0813802	Order_Acidimicrobiales		W-PhloemA	0.0934919	Phylum_Proteobacteria
W-Gallery	0.121224	Microvirga		W-Phloem	0.0732422	Phylum_Armatimonadetes		W-PhloemA	0.0908949	Family_Polyangiaceae
W-Gallery	0.118034	Massilia		W-Phloem	0.0732422	Neorhizobium		W-PhloemA	0.0882979	Order_Terriglobus
W-Gallery	0.116439	Neorhizobium		W-Phloem	0.0651042	Lactococcus		W-PhloemA	0.0882979	Family_Kineosporiaceae
W-Gallery	0.114844	Family_Phyllobacteriaceae		W-Phloem	0.0651042	Variovorax		W-PhloemA	0.0882979	Class_Betaproteobacteria
W-Gallery	0.111653	Pantoea		W-Phloem	0.0651042	Rubellimicrobium		W-PhloemA	0.0882979	Family_Reyranella
W-Gallery	0.106868	Order_Blastocatella		W-Phloem	0.0651042	Order_Gp16		W-PhloemA	0.0831039	Cloacibacterium
W-Gallery	0.106868	Class_Acidobacteria_Gp4		W-Phloem	0.0569661	Sodalis		W-PhloemA	0.0805069	Phylum_Candidatus_Saccharibacteria
W-Gallery	0.105273	Azospira		W-Phloem	0.0569661	Family_Comamonadaceae		W-PhloemA	0.0805069	Order_Gp16
W-Gallery	0.105273	Cystobacter		W-Phloem	0.0569661	Family_Reyranella		W-PhloemA	0.0753129	Family_Iamiaceae
W-Gallery	0.103678	Family_Reyranella		W-Phloem	0.0569661	Family_Moraxellaceae		W-PhloemA	0.0727159	Methylocella
W-Gallery	0.102083	Variovorax		W-Phloem	0.0488281	Asanoa		W-PhloemA	0.0701189	Asanoa
W-Gallery	0.0957029	Nakamurella		W-Phloem	0.0488281	Nakamurella		W-PhloemA	0.0701189	Family_Comamonadaceae
W-Gallery	0.0957029	Family_Intrasporangiaceae		W-Phloem	0.0406901	Family_Propionibacteriaceae		W-PhloemA	0.0701189	Blastomonas
W-Gallery	0.0957029	Family_Ohtaekwangia		W-Phloem	0.0406901	Family_Iamiaceae		W-PhloemA	0.0701189	Kineococcus
W-Gallery	0.0957029	Flavisolibacter		W-Phloem	0.0406901	Acidiphilium		W-PhloemA	0.0701189	Larkinella
W-Gallery	0.0925128	Oligoflexus		W-Phloem	0.0406901	Family_Flavobacteriaceae		W-PhloemA	0.0675219	Labilithrix
W-Gallery	0.0893227	Family_Burkholderiales_incertae_sedis		W-Phloem	0.0406901	Sediminibacterium		W-PhloemA	0.0649249	Thermoleophilum
W-Gallery	0.0893227	Phylum_Proteobacteria		W-Phloem	0.0406901	Order_Edaphobacter		W-PhloemA	0.0649249	Taibaiella
W-Gallery	0.0861326	Phenylobacterium		W-Phloem	0.0325521	Pseudoxanthomonas		W-PhloemA	0.059731	Phenylobacterium
W-Gallery	0.0861326	Segetibacter		W-Phloem	0.0325521	Order_Chloroflexales		W-PhloemA	0.059731	Family_Cytophagaceae
W-Gallery	0.0829425	Order_Gp16		W-Phloem	0.0325521	Aeromicrobium		W-PhloemA	0.059731	Hymenobacter
W-Gallery	0.0813475	Family_Kineosporiaceae		W-Phloem	0.0325521	Constrictibacter		W-PhloemA	0.059731	Segetibacter
W-Gallery	0.0813475	Pigmentiphaga		W-Phloem	0.0325521	Craurococcus		W-PhloemA	0.059731	Rhodoplanes
W-Gallery	0.0781574	Streptomyces		W-Phloem	0.0325521	Pedobacter		W-PhloemA	0.059731	Rhodocytophaga
W-Gallery	0.0733723	Frondihabitans		W-Phloem	0.0244141	Roseburia		W-PhloemA	0.057134	Neorhizobium
W-Gallery	0.0717772	Rhizobacter		W-Phloem	0.0244141	Ferruginibacter		W-PhloemA	0.057134	Erwinia
W-Gallery	0.0701822	Aureimonas		W-Phloem	0.0244141	Family_Burkholderiales_incertae_sedis		W-PhloemA	0.054537	Family_Sphaerobacteraceae
W-Gallery	0.0669921	Aeromicrobium		W-Phloem	0.0244141	Adhaeribacter		W-PhloemA	0.054537	Duganella
W-Gallery	0.0622069	Devosia		W-Phloem	0.0244141	Flavobacterium		W-PhloemA	0.054537	Dactylosporangium
W-Gallery	0.0622069	Family_Oxalobacteraceae		W-Phloem	0.0244141	Family_Sphaerobacteraceae		W-PhloemA	0.05194	Paludibacter
W-Gallery	0.0622069	Family_Polyangiaceae		W-Phloem	0.016276	Faecalibacterium		W-PhloemA	0.05194	Phaselicystis
W-Gallery	0.0590168	Thermoleophilum		W-Phloem	0.016276	Staphylococcus		W-PhloemA	0.05194	Methylopila
W-Gallery	0.0590168	Mesorhizobium		W-Phloem	0.016276	Peredibacter		W-PhloemA	0.046746	Lactobacillus
W-Gallery	0.0510416	Family_Clostridiaceae_1		W-Phloem	0.016276	Pseudomonas		W-PhloemA	0.044149	Stappia
W-Gallery	0.0494465	Class_Spartobacteria		W-Phloem	0.016276	Cytophaga		W-PhloemA	0.044149	Nakamurella
W-Gallery	0.0494465	Terrimonas		W-Phloem	0.016276	Family_Sphingobacteriaceae		W-PhloemA	0.044149	Family_Clostridiaceae_1
W-Gallery	0.0478515	Derxia		W-Phloem	0.016276	Ilumatobacter		W-PhloemA	0.041552	Family_Rhodothermaceae
W-Gallery	0.0478515	Order_Xanthomonadales		W-Phloem	0	Rhodococcus		W-PhloemA	0.041552	Geodermatophilus
W-Gallery	0.0462564	Blastomonas		W-Phloem	0	Roseimicrobium		W-PhloemA	0.041552	Order_Acidipila
W-Gallery	0.0430663	Hymenobacter		W-Phloem	0	Clostridium_XlVa		W-PhloemA	0.038955	Chryseobacterium
W-Gallery	0.0414713	Streptococcus		W-Phloem	0	Bacteroides		W-PhloemA	0.036358	Cryptosporangium
W-Gallery	0.0414713	Phylum_Candidatus_Saccharibacteria		W-Phloem	0	Streptococcus		W-PhloemA	0.036358	Phylum_Bacteroidetes
W-Gallery	0.0398762	Family_Xanthomonadaceae		W-Phloem	0	Rothia		W-PhloemA	0.036358	Gaiella
W-Gallery	0.0398762	Family_Comamonadaceae		W-Phloem	0	Legionella		W-PhloemA	0.036358	Gemmobacter
W-Gallery	0.0398762	Family_Pseudonocardiaceae		W-Phloem	0	Stappia		W-PhloemA	0.033761	Rhizobacter
W-Gallery	0.0398762	Rubellimicrobium		W-Phloem	0	Achromobacter		W-PhloemA	0.033761	Phylum_Armatimonadetes
W-Gallery	0.0382812	Quadrisphaera		W-Phloem	0	Actinomyces		W-PhloemA	0.033761	Fluviicola
W-Gallery	0.0382812	Opitutus		W-Phloem	0	Fibrisoma		W-PhloemA	0.031164	Family_Methylobacteriaceae
W-Gallery	0.0366861	Methylocella		W-Phloem	0	Family_Chryseolinea		W-PhloemA	0.031164	Olivibacter
W-Gallery	0.0366861	Epilithonimonas		W-Phloem	0	Clostridium_sensu_stricto		W-PhloemA	0.031164	Family_Myxococcaceae
W-Gallery	0.0366861	Veillonella		W-Phloem	0	Porphyromonas		W-PhloemA	0.028567	Arcobacter
W-Gallery	0.0350911	Family_Sphaerobacteraceae		W-Phloem	0	Family_Cyclobacteriaceae		W-PhloemA	0.028567	Sphingorhabdus
W-Gallery	0.033496	Kofleria		W-Phloem	0	Order_Aridibacter		W-PhloemA	0.028567	Lysobacter
W-Gallery	0.033496	Family_Flavobacteriaceae		W-Phloem	0	Myxococcus		W-PhloemA	0.028567	Acidothermus
W-Gallery	0.031901	Dyella		W-Phloem	0	Alicyclobacillus		W-PhloemA	0.02597	Bifidobacterium
W-Gallery	0.031901	Order_Edaphobacter		W-Phloem	0	Order_Sphingobacteriales		W-PhloemA	0.02597	Ferruginibacter
W-Gallery	0.0303059	Family_Caulobacteraceae		W-Phloem	0	Gemella		W-PhloemA	0.02597	Fibrella
W-Gallery	0.0287109	Family_Rhodobacteraceae		W-Phloem	0	Defluviicoccus		W-PhloemA	0.02597	Sandaracinus
W-Gallery	0.0287109	Family_Rhodospirillaceae		W-Phloem	0	Phylum_Firmicutes		W-PhloemA	0.02597	Kallotenue
W-Gallery	0.0287109	Amycolatopsis		W-Phloem	0	Paludibacter		W-PhloemA	0.023373	Achromobacter
W-Gallery	0.0287109	Beijerinckia		W-Phloem	0	Halotalea		W-PhloemA	0.023373	Family_Rhodospirillaceae
W-Gallery	0.0271158	Aquihabitans		W-Phloem	0	Kofleria		W-PhloemA	0.023373	Hansschlegelia
W-Gallery	0.0271158	Bacillus		W-Phloem	0	Fusobacterium		W-PhloemA	0.023373	Iamia
W-Gallery	0.0271158	Rhodoplanes		W-Phloem	0	Bosea		W-PhloemA	0.020776	Serratia
W-Gallery	0.0271158	Hyphomicrobium		W-Phloem	0	Sporacetigenium		W-PhloemA	0.020776	Roseiarcus
W-Gallery	0.0255208	Azorhizobium		W-Phloem	0	Luteimonas		W-PhloemA	0.020776	Variibacter
W-Gallery	0.0255208	Family_Rhodobiaceae		W-Phloem	0	Family_Lachnospiraceae		W-PhloemA	0.020776	Corynebacterium
W-Gallery	0.0255208	Azospirillum		W-Phloem	0	Ramlibacter		W-PhloemA	0.020776	Family_Burkholderiales_incertae_sedis
W-Gallery	0.0255208	Vampirovibrio		W-Phloem	0	Class_Spartobacteria		W-PhloemA	0.020776	Rubellimicrobium
W-Gallery	0.0255208	Gaiella		W-Phloem	0	Class_Armatimonadetes_gp4		W-PhloemA	0.018179	Order_Xanthomonadales
W-Gallery	0.0239257	Family_Motilibacter		W-Phloem	0	Kaistia		W-PhloemA	0.018179	Bdellovibrio
W-Gallery	0.0239257	Serratia		W-Phloem	0	Cloacibacterium		W-PhloemA	0.018179	Steroidobacter
W-Gallery	0.0239257	Family_Sinobacteraceae		W-Phloem	0	Olivibacter		W-PhloemA	0.018179	Class_Deltaproteobacteria
W-Gallery	0.0239257	Peredibacter		W-Phloem	0	Cellvibrio		W-PhloemA	0.018179	Aciditerrimonas
W-Gallery	0.0239257	Rhodopseudomonas		W-Phloem	0	Phyllobacterium		W-PhloemA	0.015582	Bacteroides
W-Gallery	0.0207356	Labilithrix		W-Phloem	0	Pigmentiphaga		W-PhloemA	0.015582	Family_Motilibacter
W-Gallery	0.0207356	Azomonas		W-Phloem	0	Stakelama		W-PhloemA	0.015582	Kofleria
W-Gallery	0.0207356	Arcicella		W-Phloem	0	Family_Oxalobacteraceae		W-PhloemA	0.015582	Family_Rhodobacteraceae
W-Gallery	0.0207356	Dactylosporangium		W-Phloem	0	Promicromonospora		W-PhloemA	0.015582	Acidiphilium
W-Gallery	0.0191406	Acidiphilium		W-Phloem	0	Family_Rhodobacteraceae		W-PhloemA	0.015582	Lautropia
W-Gallery	0.0191406	Order_Rhodospirillales		W-Phloem	0	Serratia		W-PhloemA	0.015582	Family_Hyphomicrobiaceae
W-Gallery	0.0191406	Sandaracinus		W-Phloem	0	Angustibacter		W-PhloemA	0.015582	Amycolatopsis
W-Gallery	0.0191406	Phylum_Chloroflexi		W-Phloem	0	Dokdonella		W-PhloemA	0.012985	Dyella
W-Gallery	0.0175455	Streptacidiphilus		W-Phloem	0	Williamsia		W-PhloemA	0.012985	Oligoflexus
W-Gallery	0.0159505	Phyllobacterium		W-Phloem	0	Family_Methylophilaceae		W-PhloemA	0.012985	Insolitispirillum
W-Gallery	0.0159505	Order_Terrimicrobium		W-Phloem	0	Family_Sinobacteraceae		W-PhloemA	0.012985	Cytophaga
W-Gallery	0.0143554	Armatimonas/Armatimonadetes_gp1		W-Phloem	0	Dyella		W-PhloemA	0.010388	Luteimonas
W-Gallery	0.0143554	Phylum_candidate_division_WPS-2		W-Phloem	0	Acidovorax		W-PhloemA	0.010388	Bacillus
W-Gallery	0.0143554	Asanoa		W-Phloem	0	Anoxybacillus		W-PhloemA	0.010388	Family_Xanthomonadaceae
W-Gallery	0.0143554	Family_Erythrobacteraceae		W-Phloem	0	Hydrocarboniphaga		W-PhloemA	0.010388	Vampirovibrio
W-Gallery	0.0143554	Steroidobacter		W-Phloem	0	Stenotrophomonas		W-PhloemA	0.010388	Huanghella
W-Gallery	0.0143554	Pelomonas		W-Phloem	0	Brenneria		W-PhloemA	0.00779099	Alicyclobacillus
W-Gallery	0.0143554	Class_Chloroflexia		W-Phloem	0	Epilithonimonas		W-PhloemA	0.00779099	Order_Sphingobacteriales
W-Gallery	0.0127604	Comamonas		W-Phloem	0	Clostridium_IV		W-PhloemA	0.00779099	Family_Sinobacteraceae
W-Gallery	0.0127604	Class_Armatimonadetes_gp5		W-Phloem	0	Desemzia		W-PhloemA	0.00779099	Luteolibacter
W-Gallery	0.0127604	Phylum_Verrucomicrobia		W-Phloem	0	Romboutsia		W-PhloemA	0.00779099	Nannocystis
W-Gallery	0.0127604	Fibrella		W-Phloem	0	Burkholderia		W-PhloemA	0.005194	Clostridium_XlVa
W-Gallery	0.0111653	Ferruginibacter		W-Phloem	0	Xanthomonas		W-PhloemA	0.005194	Staphylococcus
W-Gallery	0.0111653	Phylum_Armatimonadetes		W-Phloem	0	Roseiarcus		W-PhloemA	0.005194	Family_Oxalobacteraceae
W-Gallery	0.0111653	Ancylobacter		W-Phloem	0	Phaselicystis		W-PhloemA	0.005194	Acinetobacter
W-Gallery	0.00957029	Fibrisoma		W-Phloem	0	Family_Rhodothermaceae		W-PhloemA	0.005194	Family_Bacteriovoracaceae
W-Gallery	0.00957029	Family_Anaerolineaceae		W-Phloem	0	Brevibacillus		W-PhloemA	0	Rhodococcus
W-Gallery	0.00957029	Lautropia		W-Phloem	0	Family_Verrucomicrobiaceae		W-PhloemA	0	Roseimicrobium
W-Gallery	0.00957029	Huanghella		W-Phloem	0	Noviherbaspirillum		W-PhloemA	0	Streptococcus
W-Gallery	0.00957029	Methyloligella		W-Phloem	0	Mesorhizobium		W-PhloemA	0	Rothia
W-Gallery	0.00797524	Rothia		W-Phloem	0	Bacillus		W-PhloemA	0	Legionella
W-Gallery	0.00797524	Porphyromonas		W-Phloem	0	Arcobacter		W-PhloemA	0	Actinomyces
W-Gallery	0.00797524	Order_Sphingobacteriales		W-Phloem	0	Azospira		W-PhloemA	0	Fibrisoma
W-Gallery	0.00797524	Halotalea		W-Phloem	0	Comamonas		W-PhloemA	0	Faecalibacterium
W-Gallery	0.00797524	Family_Rhodothermaceae		W-Phloem	0	Bradyrhizobium		W-PhloemA	0	Porphyromonas
W-Gallery	0.00797524	Truepera		W-Phloem	0	Skermanella		W-PhloemA	0	Family_Cyclobacteriaceae
W-Gallery	0.00797524	Acidisoma		W-Phloem	0	Cryptosporangium		W-PhloemA	0	Myxococcus
W-Gallery	0.00797524	Chthonomonas/Armatimonadetes_gp3		W-Phloem	0	Chitinophaga		W-PhloemA	0	Sodalis
W-Gallery	0.0063802	Corynebacterium		W-Phloem	0	Psychroglaciecola		W-PhloemA	0	Gemella
W-Gallery	0.0063802	Bdellovibrio		W-Phloem	0	Armatimonas/Armatimonadetes_gp1		W-PhloemA	0	Defluviicoccus
W-Gallery	0.0063802	Larkinella		W-Phloem	0	Listeria		W-PhloemA	0	Phylum_Firmicutes
W-Gallery	0.0063802	Iamia		W-Phloem	0	Methyloceanibacter		W-PhloemA	0	Labrys
W-Gallery	0.00478515	Family_Iamiaceae		W-Phloem	0	Buttiauxella		W-PhloemA	0	Halotalea
W-Gallery	0.00478515	Fluviicola		W-Phloem	0	Variibacter		W-PhloemA	0	Fusobacterium
W-Gallery	0.00478515	Dorea		W-Phloem	0	Macrococcus		W-PhloemA	0	Bosea
W-Gallery	0.0031901	Phylum_Firmicutes		W-Phloem	0	Azomonas		W-PhloemA	0	Lactococcus
W-Gallery	0.0031901	Kallotenue		W-Phloem	0	Class_Armatimonadetes_gp5		W-PhloemA	0	Sporacetigenium
W-Gallery	0.0031901	Family_Porphyromonadaceae		W-Phloem	0	Oligoflexus		W-PhloemA	0	Family_Lachnospiraceae
W-Gallery	0.00159505	Micromonospora		W-Phloem	0	Phylum_candidate_division_WPS-2		W-PhloemA	0	Ramlibacter
W-Gallery	0	Rhodococcus		W-Phloem	0	Family_Xanthomonadaceae		W-PhloemA	0	Chelatococcus
W-Gallery	0	Roseimicrobium		W-Phloem	0	Family_Anaerolineaceae		W-PhloemA	0	Class_Armatimonadetes_gp4
W-Gallery	0	Clostridium_XlVa		W-Phloem	0	Luteolibacter		W-PhloemA	0	Kaistia
W-Gallery	0	Bacteroides		W-Phloem	0	Sutterella		W-PhloemA	0	Cellvibrio
W-Gallery	0	Legionella		W-Phloem	0	Sphingobium		W-PhloemA	0	Phyllobacterium
W-Gallery	0	Actinomyces		W-Phloem	0	Cystobacter		W-PhloemA	0	Pigmentiphaga
W-Gallery	0	Faecalibacterium		W-Phloem	0	Corynebacterium		W-PhloemA	0	Stakelama
W-Gallery	0	Family_Cyclobacteriaceae		W-Phloem	0	Family_Rhodospirillaceae		W-PhloemA	0	Promicromonospora
W-Gallery	0	Order_Aridibacter		W-Phloem	0	Family_Clostridiaceae_1		W-PhloemA	0	Angustibacter
W-Gallery	0	Myxococcus		W-Phloem	0	Micrococcus		W-PhloemA	0	Dokdonella
W-Gallery	0	Alicyclobacillus		W-Phloem	0	Micromonospora		W-PhloemA	0	Williamsia
W-Gallery	0	Sodalis		W-Phloem	0	Insolitispirillum		W-PhloemA	0	Family_Methylophilaceae
W-Gallery	0	Gemella		W-Phloem	0	Azorhizobium		W-PhloemA	0	Roseburia
W-Gallery	0	Defluviicoccus		W-Phloem	0	Streptomyces		W-PhloemA	0	Acidovorax
W-Gallery	0	Labrys		W-Phloem	0	Fimbriimonas		W-PhloemA	0	Anoxybacillus
W-Gallery	0	Rhizorhabdus		W-Phloem	0	Family_Peptostreptococcaceae		W-PhloemA	0	Hydrocarboniphaga
W-Gallery	0	Fusobacterium		W-Phloem	0	Aminobacter		W-PhloemA	0	Epilithonimonas
W-Gallery	0	Bosea		W-Phloem	0	Truepera		W-PhloemA	0	Clostridium_IV
W-Gallery	0	Bifidobacterium		W-Phloem	0	Order_Terrimicrobium		W-PhloemA	0	Desemzia
W-Gallery	0	Lactococcus		W-Phloem	0	Niastella		W-PhloemA	0	Romboutsia
W-Gallery	0	Sporacetigenium		W-Phloem	0	Opitutus		W-PhloemA	0	Brevibacillus
W-Gallery	0	Luteimonas		W-Phloem	0	Pelagibacterium		W-PhloemA	0	Family_Verrucomicrobiaceae
W-Gallery	0	Family_Lachnospiraceae		W-Phloem	0	Order_Gp10		W-PhloemA	0	Noviherbaspirillum
W-Gallery	0	Ramlibacter		W-Phloem	0	Cellulosimicrobium		W-PhloemA	0	Quadrisphaera
W-Gallery	0	Staphylococcus		W-Phloem	0	Class_Thermomicrobia		W-PhloemA	0	Azospira
W-Gallery	0	Chelatococcus		W-Phloem	0	Rhodoplanes		W-PhloemA	0	Peredibacter
W-Gallery	0	Class_Armatimonadetes_gp4		W-Phloem	0	Order_Xanthomonadales		W-PhloemA	0	Comamonas
W-Gallery	0	Kaistia		W-Phloem	0	Acinetobacter		W-PhloemA	0	Skermanella
W-Gallery	0	Cellvibrio		W-Phloem	0	Roseateles		W-PhloemA	0	Chitinophaga
W-Gallery	0	Stakelama		W-Phloem	0	Fluviicola		W-PhloemA	0	Psychroglaciecola
W-Gallery	0	Angustibacter		W-Phloem	0	Herbiconiux		W-PhloemA	0	Armatimonas/Armatimonadetes_gp1
W-Gallery	0	Dokdonella		W-Phloem	0	Streptacidiphilus		W-PhloemA	0	Listeria
W-Gallery	0	Williamsia		W-Phloem	0	Agromyces		W-PhloemA	0	Methyloceanibacter
W-Gallery	0	Family_Methylophilaceae		W-Phloem	0	Fibrella		W-PhloemA	0	Macrococcus
W-Gallery	0	Roseburia		W-Phloem	0	Family_Erythrobacteraceae		W-PhloemA	0	Azomonas
W-Gallery	0	Acidovorax		W-Phloem	0	Sandaracinus		W-PhloemA	0	Class_Armatimonadetes_gp5
W-Gallery	0	Anoxybacillus		W-Phloem	0	Lautropia		W-PhloemA	0	Phylum_candidate_division_WPS-2
W-Gallery	0	Hydrocarboniphaga		W-Phloem	0	Rickettsia		W-PhloemA	0	Pseudochrobactrum
W-Gallery	0	Clostridium_IV		W-Phloem	0	Rudanella		W-PhloemA	0	Family_Anaerolineaceae
W-Gallery	0	Desemzia		W-Phloem	0	Family_Rhodobiaceae		W-PhloemA	0	Sutterella
W-Gallery	0	Romboutsia		W-Phloem	0	Family_Nannocystaceae		W-PhloemA	0	Cystobacter
W-Gallery	0	Roseiarcus		W-Phloem	0	Chryseobacterium		W-PhloemA	0	Micrococcus
W-Gallery	0	Phaselicystis		W-Phloem	0	Sphingorhabdus		W-PhloemA	0	Micromonospora
W-Gallery	0	Lactobacillus		W-Phloem	0	Order_Acidipila		W-PhloemA	0	Azorhizobium
W-Gallery	0	Brevibacillus		W-Phloem	0	Aggregicoccus		W-PhloemA	0	Fimbriimonas
W-Gallery	0	Family_Verrucomicrobiaceae		W-Phloem	0	Family_Myxococcaceae		W-PhloemA	0	Family_Peptostreptococcaceae
W-Gallery	0	Noviherbaspirillum		W-Phloem	0	Family_Alcaligenaceae		W-PhloemA	0	Aminobacter
W-Gallery	0	Skermanella		W-Phloem	0	Streptosporangium		W-PhloemA	0	Truepera
W-Gallery	0	Psychroglaciecola		W-Phloem	0	Filimonas		W-PhloemA	0	Order_Terrimicrobium
W-Gallery	0	Listeria		W-Phloem	0	Diplorickettsia		W-PhloemA	0	Niastella
W-Gallery	0	Methyloceanibacter		W-Phloem	0	Erwinia		W-PhloemA	0	Opitutus
W-Gallery	0	Variibacter		W-Phloem	0	Asticcacaulis		W-PhloemA	0	Pelagibacterium
W-Gallery	0	Macrococcus		W-Phloem	0	Nannocystis		W-PhloemA	0	Order_Gp10
W-Gallery	0	Sutterella		W-Phloem	0	Massilia		W-PhloemA	0	Cellulosimicrobium
W-Gallery	0	Micrococcus		W-Phloem	0	Herminiimonas		W-PhloemA	0	Order_Chloroflexales
W-Gallery	0	Fimbriimonas		W-Phloem	0	Family_Hyphomicrobiaceae		W-PhloemA	0	Class_Thermomicrobia
W-Gallery	0	Family_Peptostreptococcaceae		W-Phloem	0	Acidisoma		W-PhloemA	0	Roseateles
W-Gallery	0	Aminobacter		W-Phloem	0	Propionibacterium		W-PhloemA	0	Herbiconiux
W-Gallery	0	Niastella		W-Phloem	0	Amycolatopsis		W-PhloemA	0	Streptacidiphilus
W-Gallery	0	Pelagibacterium		W-Phloem	0	Azospirillum		W-PhloemA	0	Agromyces
W-Gallery	0	Order_Gp10		W-Phloem	0	Chthonomonas/Armatimonadetes_gp3		W-PhloemA	0	Family_Erythrobacteraceae
W-Gallery	0	Cellulosimicrobium		W-Phloem	0	Isoptericola		W-PhloemA	0	Rickettsia
W-Gallery	0	Order_Chloroflexales		W-Phloem	0	Prosthecobacter		W-PhloemA	0	Rudanella
W-Gallery	0	Class_Thermomicrobia		W-Phloem	0	Family_Ohtaekwangia		W-PhloemA	0	Family_Rhodobiaceae
W-Gallery	0	Acinetobacter		W-Phloem	0	Vampirovibrio		W-PhloemA	0	Family_Nannocystaceae
W-Gallery	0	Roseateles		W-Phloem	0	Order_Flavobacteriales		W-PhloemA	0	Constrictibacter
W-Gallery	0	Agromyces		W-Phloem	0	Lysobacter		W-PhloemA	0	Aggregicoccus
W-Gallery	0	Rickettsia		W-Phloem	0	Steroidobacter		W-PhloemA	0	Streptosporangium
W-Gallery	0	Rudanella		W-Phloem	0	Kallotenue		W-PhloemA	0	Filimonas
W-Gallery	0	Family_Nannocystaceae		W-Phloem	0	Gaiella		W-PhloemA	0	Diplorickettsia
W-Gallery	0	Constrictibacter		W-Phloem	0	Order_Gp7		W-PhloemA	0	Craurococcus
W-Gallery	0	Sphingorhabdus		W-Phloem	0	Hansschlegelia		W-PhloemA	0	Asticcacaulis
W-Gallery	0	Order_Acidipila		W-Phloem	0	Modestobacter		W-PhloemA	0	Family_Flavobacteriaceae
W-Gallery	0	Aggregicoccus		W-Phloem	0	Class_Deltaproteobacteria		W-PhloemA	0	Herminiimonas
W-Gallery	0	Family_Myxococcaceae		W-Phloem	0	Telluria		W-PhloemA	0	Frondihabitans
W-Gallery	0	Streptosporangium		W-Phloem	0	Pantoea		W-PhloemA	0	Acidisoma
W-Gallery	0	Diplorickettsia		W-Phloem	0	Ancylobacter		W-PhloemA	0	Propionibacterium
W-Gallery	0	Erwinia		W-Phloem	0	Family_Methylocystaceae		W-PhloemA	0	Azospirillum
W-Gallery	0	Craurococcus		W-Phloem	0	Arthrobacter		W-PhloemA	0	Chthonomonas/Armatimonadetes_gp3
W-Gallery	0	Cytophaga		W-Phloem	0	Dorea		W-PhloemA	0	Sediminibacterium
W-Gallery	0	Asticcacaulis		W-Phloem	0	Bacteriovorax		W-PhloemA	0	Isoptericola
W-Gallery	0	Nannocystis		W-Phloem	0	Family_Phyllobacteriaceae		W-PhloemA	0	Prosthecobacter
W-Gallery	0	Herminiimonas		W-Phloem	0	Order_Sphingomonadales		W-PhloemA	0	Order_Flavobacteriales
W-Gallery	0	Family_Hyphomicrobiaceae		W-Phloem	0	Family_Porphyromonadaceae		W-PhloemA	0	Adhaeribacter
W-Gallery	0	Propionibacterium		W-Phloem	0	Enterobacter		W-PhloemA	0	Aureimonas
W-Gallery	0	Sediminibacterium		W-Phloem	0	Parasutterella		W-PhloemA	0	Order_Gp7
W-Gallery	0	Isoptericola		W-Phloem	0	Deinococcus		W-PhloemA	0	Modestobacter
W-Gallery	0	Prosthecobacter		W-Phloem	0	Hyphomicrobium		W-PhloemA	0	Telluria
W-Gallery	0	Order_Flavobacteriales		W-Phloem	0	Magnetospirillum		W-PhloemA	0	Ancylobacter
W-Gallery	0	Lysobacter		W-Phloem	0	Phylum_Chloroflexi		W-PhloemA	0	Family_Methylocystaceae
W-Gallery	0	Adhaeribacter		W-Phloem	0	Amaricoccus		W-PhloemA	0	Arthrobacter
W-Gallery	0	Order_Gp7		W-Phloem	0	Order_Clostridiales		W-PhloemA	0	Dorea
W-Gallery	0	Modestobacter		W-Phloem	0	Sphingopyxis		W-PhloemA	0	Bacteriovorax
W-Gallery	0	Class_Deltaproteobacteria		W-Phloem	0	Belnapia		W-PhloemA	0	Order_Sphingomonadales
W-Gallery	0	Telluria		W-Phloem	0	Gibbsiella		W-PhloemA	0	Family_Porphyromonadaceae
W-Gallery	0	Family_Methylocystaceae		W-Phloem	0	Gluconacetobacter		W-PhloemA	0	Enterobacter
W-Gallery	0	Arthrobacter		W-Phloem	0	Conchiformibius		W-PhloemA	0	Parasutterella
W-Gallery	0	Bacteriovorax		W-Phloem	0	Pelomonas		W-PhloemA	0	Deinococcus
W-Gallery	0	Order_Sphingomonadales		W-Phloem	0	Spiroplasma		W-PhloemA	0	Hyphomicrobium
W-Gallery	0	Enterobacter		W-Phloem	0	Azohydromonas		W-PhloemA	0	Magnetospirillum
W-Gallery	0	Parasutterella		W-Phloem	0	Huanghella		W-PhloemA	0	Amaricoccus
W-Gallery	0	Deinococcus		W-Phloem	0	Leifsonia		W-PhloemA	0	Order_Clostridiales
W-Gallery	0	Magnetospirillum		W-Phloem	0	Acidothermus		W-PhloemA	0	Sphingopyxis
W-Gallery	0	Amaricoccus		W-Phloem	0	Rhodocytophaga		W-PhloemA	0	Belnapia
W-Gallery	0	Order_Clostridiales		W-Phloem	0	Subtercola		W-PhloemA	0	Gibbsiella
W-Gallery	0	Sphingopyxis		W-Phloem	0	Duganella		W-PhloemA	0	Gluconacetobacter
W-Gallery	0	Belnapia		W-Phloem	0	Chiayiivirga		W-PhloemA	0	Conchiformibius
W-Gallery	0	Gibbsiella		W-Phloem	0	Order_Gp4		W-PhloemA	0	Pelomonas
W-Gallery	0	Gluconacetobacter		W-Phloem	0	Rubricoccus		W-PhloemA	0	Sandarakinorhabdus
W-Gallery	0	Conchiformibius		W-Phloem	0	Larkinella		W-PhloemA	0	Spiroplasma
W-Gallery	0	Sandarakinorhabdus		W-Phloem	0	Paenibacillus		W-PhloemA	0	Azohydromonas
W-Gallery	0	Spiroplasma		W-Phloem	0	Rhodobacter		W-PhloemA	0	Leifsonia
W-Gallery	0	Azohydromonas		W-Phloem	0	Rubrivirga		W-PhloemA	0	Rhodopseudomonas
W-Gallery	0	Leifsonia		W-Phloem	0	Family_Bacteriovoracaceae		W-PhloemA	0	Subtercola
W-Gallery	0	Acidothermus		W-Phloem	0	Aciditerrimonas		W-PhloemA	0	Chiayiivirga
W-Gallery	0	Rhodocytophaga		W-Phloem	0	Order_Gp6		W-PhloemA	0	Rubricoccus
W-Gallery	0	Subtercola		W-Phloem	0	Family_Candidatus_Carsonella		W-PhloemA	0	Paenibacillus
W-Gallery	0	Chiayiivirga		W-Phloem	0	Veillonella		W-PhloemA	0	Rhodobacter
W-Gallery	0	Rubricoccus		W-Phloem	0	Verrucomicrobium		W-PhloemA	0	Rubrivirga
W-Gallery	0	Paenibacillus		W-Phloem	0	Salinarimonas		W-PhloemA	0	Family_Candidatus_Carsonella
W-Gallery	0	Rhodobacter		W-Phloem	0	Andreprevotia		W-PhloemA	0	Veillonella
W-Gallery	0	Rubrivirga		W-Phloem	0	Arcicella		W-PhloemA	0	Verrucomicrobium
W-Gallery	0	Family_Bacteriovoracaceae		W-Phloem	0	Ensifer		W-PhloemA	0	Salinarimonas
W-Gallery	0	Aciditerrimonas		W-Phloem	0	Parachlamydia		W-PhloemA	0	Andreprevotia
W-Gallery	0	Family_Candidatus_Carsonella		W-Phloem	0	Acholeplasma		W-PhloemA	0	Arcicella
W-Gallery	0	Verrucomicrobium		W-Phloem	0	Family_Planctomycetaceae		W-PhloemA	0	Family_Moraxellaceae
W-Gallery	0	Salinarimonas		W-Phloem	0	Methyloligella		W-PhloemA	0	Ensifer
W-Gallery	0	Andreprevotia		W-Phloem	0	Dactylosporangium		W-PhloemA	0	Parachlamydia
W-Gallery	0	Family_Moraxellaceae		W-Phloem	0	Iamia		W-PhloemA	0	Family_Planctomycetaceae
W-Gallery	0	Ensifer		W-Phloem	0	Gemmobacter		W-PhloemA	0	Methyloligella
W-Gallery	0	Parachlamydia		W-Phloem	0	Aeromonas		W-PhloemA	0	Aeromonas
W-Gallery	0	Family_Planctomycetaceae		W-Phloem	0	Class_Chloroflexia		W-PhloemA	0	Class_Chloroflexia
W-Gallery	0	Rhodanobacter		W-Phloem	0	Rhodanobacter		W-PhloemA	0	Rhodanobacter
W-Gallery	0	Family_Xanthobacteraceae		W-Phloem	0	Family_Xanthobacteraceae		W-PhloemA	0	Family_Xanthobacteraceae

## Sheet: Table S9
Table S9. Tables showing the PERMANOVA analysis (left) testing the PCA model of microbial communities in different sample types across all three ash speces and the post-hoc analysis compairing groups
BETADISPERSION PRIOR TO PERMANOVA (ITS)										Pairwise comparisons in the betadiversity, pairwiseadonis2() function with “Holm” correction.
Betadispersion Phloem (ITS)		Df	Sum Sq	Mean Sq	F value	Pr(>F)				Gray shading indicates trends wehre p-value is low but adjusted p-value is not significant at p < 0.05.
	Species	2	0.00482569	0.00241284	1.37178	0.265929				FUNGAL COMMUNITY	Groups	Pairs	F.Model	R2	p.value	p.adjusted
	Residuals	38	0.0668386	0.00175891	NA	NA					Phloem	White-P vs Black-P	1.31453	0.0481256	0.01055	0.01055
	Sample types	8	0.0238093	0.00297616	0.85089	0.566324						Green-P vs White-P	1.69331	0.061145	0.00032	0.00048
	Residuals	32	0.111927	0.00349771	NA	NA						Green-P vs Black-P	1.89255	0.0730924	4e-05	0.00012
Betadispersion Larvae (ITS)											Phloem PhloemA	Black-Pa vs Black-P	1.04496	0.12989	0.378	0.4536
	Groups	2	0.006672	0.0033361	0.3419	0.7216						Green-Pa vs Green-P	1.10343	0.155338	0.408	0.473806
	Residuals	7	0.0683	0.0097571								White-P vs White-Pa	0.989046	0.110028	0.51	0.57375
											Phloem Gallery	White-P vs White-G	1.10457	0.12132	0.077	0.154
PERMANOVA PCoA (ITS)												Green-G vs Green-P	1.68709	0.194206	0.016	0.0752727
		Df	Sum of squares	R2	F	p-value	Comments					Black-G vs Black-P	1.04086	0.129446	0.268	0.33269
Fungal community	Phloem / sample types						Global model comparing all the phloem sample types and species (groups are mentionned in the table on the right, column "Pairs")				PhloemA Gallery	Black-G vs Black-Pa	0.869211	0.126537	0.804	0.851294
	Model	8	4.26693	0.249436	1.32933	0.0002						White-G vs White-Pa	0.814576	0.0924124	0.898	0.923657
	Residual	32	12.8394	0.750564	NA	NA						Green-G vs Green-Pa	1.21719	0.148127	0.22	0.298667
	Total	40	17.1063	1	NA	NA					Larva	Black-La vs White-La	0.916	0.155	0.743	0.743
	Larva						Compare all the larval groups across the host species (groups = "Green_La", "Black_La" and "White_La")					Green-La vs Black-La	1.155	0.224	0.3	0.346
	Groups	2	0.7148	0.1826	0.7816	0.8429						Green-La vs White-La	0.897	0.152	0.657	0.68
	Residual	7	3.2005	0.8174	NA	NA				BACTERIAL COMMUNITY	Phloem	Green-P vs White-P	1.56102	0.18234	0.02399	0.086364
	Total	9	3.9153	1	NA	NA						Green-P vs Black-P	1.98182	0.220648	0.00809	0.03717
												White-P vs Black-P	1.27277	0.137259	0.03977	0.110957
BETADISPERSION PRIOR TO PERMANOVA (16S)											Phloem PhloemA	Green-Pa vs Green-P	0.942829	0.118702	0.56428	0.597473
Betadispersion Phloem (16S)		Df	Sum Sq	Mean Sq	F value	Pr(>F)						White-P vs White-Pa	1.22357	0.132657	0.05584	0.12564
	Species	2	0.00723106	0.00361553	1.60896	0.212775						Black-Pa vs Black-P	1.16199	0.142366	0.16644	0.239674
	Residuals	40	0.0898846	0.00224711	NA	NA					Phloem Gallery	White-P vs White-G	1.22357	0.132657	0.05584	0.12564
	Sample types	8	0.0247783	0.00309728	1.3796	0.24049						Green-G vs Green-P	0.998025	0.110916	0.43264	0.48672
	Residuals	34	0.0763321	0.00224506	NA	NA						Black-G vs Black-P	1.99944	0.222174	0.00794	0.03717
Betadispersion Larvae (16S)											PhloemA Gallery	Black-G vs Black-Pa	1.20098	0.16678	0.142857	0.214286
	Groups	2	0.0095989	0.0047995	3.1826	0.09009						White-G vs White-Pa	0.751534	0.0858746	0.9595	0.986914
	Residuals	9	0.0135723	0.001508								Green-G vs Green-Pa	1.18993	0.116775	0.20278	0.245952
											Larva	Black-La vs White-La	1.158	0.162	0.171	0.177
PERMANOVA PCoA (16S)												Green-La vs Black-La	2.455	0.29	0.029	0.032
		Df	Sum of squares	R2	F	p-value	Comments					Green-La vs White-La	2.879	0.324	0.029	0.032
Bacterial community	Phloem / sample types						Global model comparing all the phloem sample types and species (groups are mentionned in the table on the right, column "Pairs")
	Model	8	4.19583	0.243054	1.36467	0.0001
	Residual	34	13.0671	0.756946	NA	NA
	Total	42	17.263	1	NA	NA
	Larva						Compare all the larval groups across the host species (groups = "Green_La", "Black_La" and "White_La")
	Groups	2	1.3167	0.2928	1.8631	0.0139
	Residual	9	3.1801	0.7072	NA	NA
	Total	11	4.4967	1	NA	NA

[truncated: 7 more sheets: Table S10, Table S11, Table S12, Table S13, Table S14, Table S15, Table S16]
